# Supplementary material for: MATN1‐AS1 Promotes Tumour Metastasis and Sunitinib Resistance via E2F2 in Clear Cell Renal Cell Carcinoma
Source: J Cell Mol Med. 2025 Feb 25;29(4):e70428. doi: 10.1111/jcmm.70428 (PMC11855375; doi:10.1111/jcmm.70428)
Supplement: Supplementary file 1 — Table S1. [file JCMM-29-e70428-s002.txt]

gene_name	baseMean	log2FoldChange	lfcSE	stat	pvalue	padj	Sample_LACZ_1	Sample_LACZ_2	Sample_LACZ_3	Sample_160_1	Sample_160_2	Sample_160_3
KRT17	209.38061743863	11.1418396067307	1.19183890247296	9.34844431039496	8.89463114840565e-21	1.8197089266485e-19	0	0	0	12.4761	11.4167	10.957
C5orf46	145.060462965566	10.6123024380641	1.19580394300661	8.87461736526941	7.01742513491156e-19	1.23428616701842e-17	0	0	0	1.5866	1.96551	1.77227
UNC5B	115.500081029219	10.2837094587049	1.1980876905018	8.58343637133749	9.20802466987779e-18	1.46222627563365e-16	0	0	0	1.0792	1.13584	1.22452
ALB	391.639663160963	10.1893959558068	1.03696000144171	9.82621889141358	8.68173397296844e-23	2.02703856132904e-21	0.0485589	0	0	15.445	16.5265	20.9596
PID1	182.687692321857	9.98194756068218	1.19175361052273	8.37584839059469	5.48274562655396e-17	8.08843994765253e-16	0	0	0.00608998	2.21467	2.15344	2.08146
N4BP3	159.329045587977	9.78447670034302	1.19551469434547	8.18432157013338	2.73841948148024e-16	3.79362378834395e-15	0.00713473	0	0	2.34326	1.9436	1.99942
CACNA1C	73.9174973442077	9.63945888750282	1.2122832255134	7.95149077759494	1.8428034244456e-15	2.37426205597748e-14	0	0	0	0.259738	0.329457	0.224799
HP	56.1829290580682	9.24448766151684	1.22550812910152	7.54339154673286	4.57903664749728e-14	5.14734676000738e-13	0	0	0	3.32929	2.85073	4.32074
PTGES	105.550012166932	9.18987531333509	1.20378379119784	7.63415771215077	2.2730152752684e-14	2.63452431825133e-13	0	0.0373471	0	6.21255	5.34481	7.25625
CELF2	47.165204835193	8.99141553332226	1.22657412095274	7.33051136472548	2.29276185838047e-13	2.43968646613038e-12	0	0	0	0.362245	0.474817	0.401799
ALDOB	46.4406938162025	8.9698294874231	1.23532407067334	7.26111447219992	3.83913862615008e-13	4.00029444527071e-12	0	0	0	1.50469	1.19637	1.97252
LOC105373242	44.076811909823	8.8943058416902	1.23122529067968	7.22394667248932	5.05000677207138e-13	5.19957804583376e-12	0	0	0	0.81711	0.605078	0.899547
ADM2	147.081674274887	8.77366349551567	1.04407409709961	8.40329581960566	4.34119291336621e-17	6.46997870059682e-16	0.0663791	0.052937	1.71e-05	8.49064	7.83882	8.81768
OR2T8	39.4059392919112	8.73258730623627	1.23673891905708	7.06097881426274	1.65333803869553e-12	1.60758389778511e-11	0	0	0	0.636566	0.393698	0.680915
DSP	679.370360926961	8.6589462455236	0.474032279532974	18.2665751244927	1.52741136231986e-74	2.9233849574085e-72	0.0179149	0.0108849	0.00740133	4.35163	4.9532	4.43511
APOB	37.2430056802458	8.65136132504148	1.24247825396874	6.96298812265504	3.33129916979884e-12	3.12223438942616e-11	0	0	0	0.201113	0.166858	0.255936
TMEM47	378.534928000816	8.55155369960831	0.609151273521902	14.0384729890921	9.064475339584e-45	5.96614743391805e-43	0.0518913	0	0.0546663	13.0111	14.898	13.5359
LOC101060179	34.2793269702657	8.53187785719227	1.25587210991267	6.79358812879884	1.09378368878082e-11	9.71317309951516e-11	0.268797	2.18e-05	0.213489	0.848293	0.717547	1.24639
CNTN1	33.5198853003849	8.49941585620576	1.24769356473781	6.81210202281667	9.61828530573056e-12	8.6149986488397e-11	0	0	0	0.334544	0.32757	0.465018
HCN4	31.9787409510971	8.43113602419218	1.24343729411373	6.78050760107008	1.19754376215413e-11	1.0576485467088e-10	0	0	0	0.364393	0.376417	0.426943
EBI3	31.5404015950622	8.4109478342416	1.24290258445508	6.76718186882617	1.31314971176603e-11	1.15623944959737e-10	0	0	0	2.37708	2.56085	2.38867
NPPB	29.0944824221864	8.29535772556175	1.2665516006063	6.54956159827262	5.77062352214573e-11	4.69722942099227e-10	0	0	0	3.71647	3.58706	5.65345
APOA2	26.5916395655902	8.16519105629819	1.257987739303	6.49067618164718	8.54519706847358e-11	6.84086057006146e-10	0	0	0	6.82277	7.14334	9.07711
DYSF	464.534938740373	8.10849293215527	0.476409709633262	17.0199993161289	5.83713132596867e-65	8.75328992448869e-63	0.0052529	0.0114856	0.0168633	4.16717	3.84247	4.38738
TTR	24.9083481643405	8.07119017537641	1.27429154320393	6.33386466262119	2.39095258099199e-10	1.79642542578045e-09	0	0	0	2.41657	2.57131	3.86533
FGA	24.10331199457	8.02378220523677	1.27548924295798	6.29074862805497	3.15938585009626e-10	2.33874944404581e-09	0	0	0	0.465837	0.451085	0.694438
ICA1	21.7893156595358	7.87733554636023	1.27018441395686	6.20172587523795	5.58472925043716e-10	3.99780864551471e-09	0	0	0	0.26108	0.325565	0.191498
FGG	21.4287874762878	7.85356190396757	1.27390522944173	6.16494988988254	7.05054641839727e-10	4.97850719427217e-09	0	0	0	0.654247	0.937876	1.06171
ANO3	21.0575310403473	7.8287224971944	1.27998329774416	6.11626925991278	9.57914188762754e-10	6.64147749749429e-09	0	0	0	0.164609	0.160708	0.218217
DCAF12L1	20.9588004636741	7.82141997963632	1.27877444728637	6.11634052919482	9.57486092913142e-10	6.64147749749429e-09	0	0	0	0.814198	1.11088	0.988313
UNC13C	40.9449751546501	7.82015718817495	1.22868875150462	6.3646364293631	1.95752858985259e-10	1.49157731105268e-09	0.00550503	0	0	0.146092	0.183664	0.157806
GRM7	20.029822667835	7.75564018002112	1.2919304802386	6.0031404929689	1.93537011698836e-09	1.28900612278904e-08	0	0	0	0.109972	0.116788	0.0852856
CD69	19.1521033897478	7.691541840991	1.2930332357786	5.94844867723726	2.70695735318701e-09	1.76729809961662e-08	0	0	0	1.62889	1.08027	1.40757
OR51B5	19.0241386689196	7.68156412150182	1.2894335483503	5.95731678559908	2.56412916479135e-09	1.68008210950698e-08	0	0	0	0.991654	0.884049	0.874606
HRG	18.3167605949851	7.62744334665347	1.29084396160359	5.90888099067995	3.44439416703729e-09	2.20908983922947e-08	0	0	0	0.308052	0.273765	0.451901
ROBO4	18.0286469693046	7.60421372098613	1.29041056704827	5.8928638025495	3.79559241112311e-09	2.41305451102259e-08	0	0	0	0.260755	0.283033	0.363056
RBP4	17.62520634934	7.57227471883547	1.30671167136573	5.79490861279379	6.83583942435977e-09	4.21867290058283e-08	0	0	0	1.37499	1.37408	2.31888
ADH1B	17.2169056416013	7.53774890354792	1.2938074946651	5.8260204355201	5.67646681689669e-09	3.53315730931019e-08	0	0	0	0.744504	0.6451	0.706204
APOA1	17.1750662597753	7.53465425645882	1.30067082241399	5.79289865399978	6.91818580720787e-09	4.26768154163044e-08	0	0	0	1.20799	1.41223	1.62573
GC	16.2128312250217	7.45137924118391	1.30492695163748	5.71018878247062	1.12850923632912e-08	6.7608300459816e-08	0	0	0	0.612336	0.441102	0.607347
NKX2-1	15.8638357986074	7.42022041353957	1.31522475518722	5.64178889142281	1.68292370606058e-08	9.86293643366525e-08	0	0	0	0.579043	0.612035	1.05636
TMPRSS15	15.4751140372218	7.38339525487109	1.32623498869729	5.56718478836359	2.58887811361252e-08	1.48084235315013e-07	0	0	0	0.220669	0.470743	0.31175
ZNF716	28.6170472843625	7.30006110561921	1.24735748924108	5.85242095276209	4.84468524663324e-09	3.04409466943961e-08	0	0	0.00816707	0.481675	0.430003	0.458064
WDR72	14.4898134888007	7.28853959128266	1.31801024262043	5.52995671474587	3.20309814480771e-08	1.80730277790431e-07	0	0	0	0.225422	0.219705	0.1791
OR2T33	14.3463254052522	7.27558146896595	1.36979336373326	5.31144452995228	1.08759676137809e-07	5.65410382094555e-07	0	0	0	2.36998	1.30456	3.90673
PPP1R1A	13.8653096743769	7.22467558800632	1.33292372271736	5.42017181094034	5.95417842374351e-08	3.21968324727781e-07	0	0	0	0.464706	0.40359	0.330325
PLG	12.6984367786449	7.09985900635726	1.40221254004126	5.06332585368861	4.12004740142791e-07	1.9578637537135e-06	0	0	0	0.138315	0.0974607	0.33599
COL15A1	12.4089496325047	7.06442993885075	1.35323752549376	5.22039169455719	1.78545098526116e-07	8.95557587296858e-07	0	0	0	0.152875	0.169153	0.0997844
EPB41L3	12.1804092648446	7.03849085321394	1.354370732379	5.19687164300323	2.02670198358408e-07	1.00650075292639e-06	0	0	0	0.100064	0.201723	0.145821
NDUFA4L2	11.9883441526642	7.01600320137794	1.34824433645561	5.20380691516364	1.95246871007338e-07	9.73290262396416e-07	0	0	0	0.540039	0.590322	0.81099
HRASLS	11.9754703642439	7.0146232584446	1.35375209830389	5.18161579748107	2.19971957456263e-07	1.08648967509637e-06	0	0	0	0.553518	0.350934	0.554301
GDNF	11.9070464125629	7.00501939256748	1.35566498038588	5.16722014208375	2.37601350014294e-07	1.16564898391498e-06	0	0	0	0.274169	0.22748	0.135158
ORM1	11.9019508369659	7.0045087967115	1.37006889205026	5.11252305439143	3.17884176479763e-07	1.53721516990513e-06	0	0	0	0.574341	1.20217	0.730992
SH2D3A	11.4754447033339	6.95327862875303	1.36651575283286	5.08832672754668	3.61236622344827e-07	1.73303031287198e-06	0	0	0	0.201952	0.131373	0.288039
KNG1	11.4631074423589	6.9518646543647	1.37384518216108	5.06015142363369	4.18923652794558e-07	1.98879355533604e-06	0	0	0	0.149203	0.129087	0.255795
LTB	11.4322318010482	6.94611576765709	1.36752068310194	5.07934969722085	3.78729018366715e-07	1.80978722114397e-06	0	0	0	1.94104	1.82525	1.35318
TNF	41.0053893919375	6.92703957847991	1.08675491124107	6.37405868317564	1.84090097112023e-10	1.40631650369069e-09	0.0513932	0	0	2.24172	1.60168	1.65779
ADH4	10.970591443523	6.88859029397512	1.38826887313247	4.96200010480087	6.97709579416662e-07	3.20457326877005e-06	0	0	0	0.317834	0.342752	0.600354
APOC3	10.6674584936943	6.84786118080845	1.39828683915972	4.89732220101819	9.71514701927842e-07	4.36162125130938e-06	0	0	0	1.71746	2.92596	4.0659
NOD2	10.5931338882218	6.83647465797215	1.37460713099974	4.97340258448976	6.57878400432562e-07	3.03697213985784e-06	0	0	0	0.127066	0.115491	0.0942725
SYCP2L	19.8279033451556	6.7679748826658	1.28466422747403	5.26828313416441	1.37705598772082e-07	7.04560548624234e-07	0	0	0	0.35586	0.534219	0.411622
KRT5	10.1011544168312	6.76789453672745	1.37612205007022	4.91809177564016	8.73919403834097e-07	3.95151745358122e-06	0	0	0	0.464094	0.587093	0.394806
TIMP3	19.5261359145985	6.74436439914068	1.27868645521605	5.27444736090611	1.33156730226838e-07	6.83209099781158e-07	0	0	0.00960047	0.384595	0.322202	0.323242
CYP2C8	9.86054476489202	6.73445390595858	1.39292272341418	4.83476491032596	1.33303077187601e-06	5.84396190708511e-06	0	0	0	0.342685	0.277591	0.471002
APOC2	9.72936145344543	6.71458802004059	1.41101740501279	4.75868546779529	1.94857798288746e-06	8.35121253361256e-06	0	0	0	1.22801	0.430961	0.992742
4-Mar	69.7118245081813	6.69242742789858	0.782933876258404	8.54788332813149	1.25366349904455e-17	1.95453261062186e-16	0.00716774	0	0	0.970534	0.698692	0.815972
SYTL1	9.53622386042774	6.68621251695426	1.401270455032	4.77153606781893	1.82826232819266e-06	7.85871862467212e-06	0	0	0	0.155441	0.347551	0.277914
KCNN3	9.26125199986352	6.64313752959566	1.38613976490802	4.79254523806008	1.64678622990053e-06	7.13345815965846e-06	0	0	0	0.0547676	0.0678417	0.0432739
SAMD14	9.10861275708527	6.61897348551853	1.4060248343996	4.70757935676504	2.5067570594166e-06	1.05142122797791e-05	0	0	0	0.0609282	0.137637	0.121588
RGS16	9.09922553597938	6.61766792488362	1.3892610271738	4.76344459064405	1.90315887373068e-06	8.17100028845529e-06	0	0	0	0.388257	0.373922	0.394225
NTN1	148.75054413899	6.60985778634729	0.522427609982896	12.6521984291062	1.08787493585692e-36	5.02356470380149e-35	0.0538523	0	0.0481803	2.78703	2.67835	3.00841
CSAG1	8.9323714731943	6.59105633339507	1.39694737195195	4.7181851412093	2.37957893943559e-06	1.00270438160574e-05	0	0	0	0.334087	0.261717	0.492263
EFCAB8	8.63540715385315	6.54169437650013	1.40407483857191	4.65907813229792	3.17628634606316e-06	1.31592882910381e-05	0	0	0	0.107146	0.120037	0.0739346
NPAS4	8.62387439701943	6.54000937782665	1.40448839064744	4.65650654101302	3.21620066245376e-06	1.33057038782856e-05	0	0	0	0.0993174	0.0842068	0.0650617
FAT3	8.5871305907904	6.53449996859314	1.46902391007534	4.44819170319565	8.65962279142153e-06	3.33941869363779e-05	0	0	0	0.0411167	0.0101925	0.0197822
ZNF630	8.29204383048108	6.4835333599186	1.40805241707038	4.6046107952489	4.13237968014267e-06	1.67810147480054e-05	0	0	0	0.169548	0.156337	0.120758
PROM1	8.11955766465376	6.45341239726772	1.43858872204677	4.48593284402093	7.25956063331575e-06	2.83483406636808e-05	0	0	0	0.0686499	0.137699	0.102399
SGCD	7.78584953908359	6.39307909840593	1.43043721274167	4.46931822065266	7.84693144295684e-06	3.04377239384667e-05	0	0	0	0.039311	0.053702	0.0611415
PXDNL	112.955656386298	6.38526067798182	0.574433239539182	11.1157576520192	1.05154213636439e-28	3.53250159712619e-27	0	0	0	1.5959	1.21453	1.76429
CSF2	15.0964169032061	6.37123153416882	1.31043964414416	4.8619038371125	1.16262103095522e-06	5.13714626861321e-06	0.0825049	0	0	2.37183	1.43084	2.09886
PRDM9	7.51034115107409	6.34001277278026	1.45679651746262	4.3520235645696	1.34886760051801e-05	5.01806345706778e-05	0	0	0	0.0999934	0.040512	0.0422507
ALDH2	136.499084753393	6.33057365074355	0.503522723621279	12.5725679373808	2.98856448556338e-36	1.3584893439689e-34	0.141917	0.0310153	0.123512	6.758	6.58333	7.57667
ANXA8L1	133.973997373768	6.29964623417703	0.517642732714221	12.169872840956	4.4978265277272e-34	1.8746528559404e-32	0.0590891	0	0	4.78179	3.00332	3.50704
PCK1	7.26812249085236	6.29450536551469	1.46191920178936	4.30564518053415	1.66499750376819e-05	6.06841736151644e-05	0	0	0	0.119617	0.183746	0.307409
FGF13	7.2640993960927	6.29377238224875	1.46965394602239	4.28248595479419	1.84816801380011e-05	6.68243895817459e-05	0	0	0	0.170142	0.0922515	0.202201
HTR7	7.14364433733854	6.26872955995128	1.4418279244738	4.34776539803742	1.3753159916295e-05	5.10861757258495e-05	0	0	0	0.128744	0.128098	0.123986
PDE4B	7.13693917940576	6.26752297797825	1.46643412609555	4.27398876393162	1.92006715626964e-05	6.91148152811141e-05	0	0	0	0.120174	0.0676632	0.114642
AHSG	7.11146015331445	6.2629569664262	1.46635239746357	4.27111312209779	1.9449971132785e-05	6.99602571952251e-05	0	0	0	0.278106	0.282638	0.353624
GP1BB	7.10475499538167	6.26171214539198	1.47959271705133	4.23205120789653	2.3156966634681e-05	8.20563304916126e-05	0	0	0	2.45779	1.3739	2.34283
RUNDC3A	7.03633104370069	6.24568415298519	1.49912613881111	4.16621656529741	3.09696514461775e-05	0.000107614858889593	0	0	0	0.13533	0.138898	0.0747358
UBD	7.01433858492377	6.24154041733688	1.45697942633271	4.28389056463695	1.83653270570544e-05	6.64697803861441e-05	0	0	0	0.768484	0.884241	0.546006
CYP4A11	6.94111952321497	6.2281233394846	1.49024533503437	4.17926041643403	2.92458640259553e-05	0.000102016867655047	0	0	0	0.103179	0.165797	0.29001
DTX1	6.83380622957712	6.20436204559726	1.45388773622718	4.26742855792807	1.97739066400625e-05	7.102006073737e-05	0	0	0	0.157986	0.141675	0.135599
RNF125	6.78123859505868	6.19447117524596	1.49803320003365	4.13506935300687	3.54847456179775e-05	0.000121937422574794	0	0	0	0.101689	0.0463985	0.122265
ITIH1	6.77292442884333	6.19292001319719	1.49103222024568	4.15344479422234	3.27507252525566e-05	0.000113426678458021	0	0	0	0.0770993	0.0679295	0.194744
VTN	13.1118701111595	6.16605960378833	1.33797171777897	4.60851266275193	4.05559678958423e-06	1.64922311717339e-05	0.0308223	0	0	0.473267	0.772975	0.935537
ABCC12	6.64978730691606	6.16555974888197	1.46238954447783	4.2160857701451	2.48579248419066e-05	8.76778309288007e-05	0	0	0	0.0513777	0.00738531	0.042774
TMPRSS2	6.63074488800827	6.16187586107829	1.48759726930039	4.14216669272066	3.44040140035654e-05	0.000118559769650761	0	0	0	0.204584	0.139276	0.194684
TENM2	967.501884736803	6.15758531938337	0.215080220371274	28.6292496295293	2.9063934378356e-180	3.52303324556305e-177	0.120672	0.0573715	0.0636495	4.57083	4.59058	4.09499
A2M	6.49312496937815	6.13100810918215	1.46968400998775	4.17165055040183	3.02401155136379e-05	0.000105207538928815	0	0	0	0.0630758	0.0919245	0.0543457
HMGCS2	6.43841179913187	6.12002808400699	1.53074269968086	3.99807759023312	6.38590198581104e-05	0.00021015685584979	0	0	0	0.120304	0.203313	0.401532
RAB36	6.31312914147677	6.09081957076686	1.54173577553636	3.95062478760208	7.79474435699117e-05	0.000253878977646202	0	0	0	0.0336968	0.0877593	0.101342
PAPPA2	940.699382521539	6.07552630783718	0.199650477063655	30.4308128745423	2.14956129469318e-203	2.842501690237e-200	0.0806759	0.0399729	0.0836921	4.9302	5.36378	5.34052
HPD	6.15727130808014	6.05469663368365	1.49348258066103	4.05407917848213	5.03321678026878e-05	0.000168810632432072	0	0	0	0.155589	0.160175	0.246404
EDN2	215.347551242897	6.0389124245766	1.19555526319296	5.05113616283077	4.39189844763713e-07	2.08025251772483e-06	1.02671	0	0.207926	21.0026	23.0785	20.8783
ALOXE3	6.0239424609057	6.02227032067944	1.48865543629177	4.04544273568157	5.22243308962044e-05	0.000174553105977985	0	0	0	0.109055	0.0833108	0.0918742
LCP1	1365.51711696847	6.01175503896297	0.18049333219319	33.3073524983645	3.02177216576603e-243	4.88385532480363e-240	0.287718	0.48816	0.436845	31.346	25.3781	28.7085
PIK3R6	11.451375672828	5.96869349390574	1.37625870058168	4.33689791852583	1.44507695998742e-05	5.33775760791697e-05	0.009751	0	0	0.087256	0.106299	0.165122
BGN	21.0850261275214	5.96078028720192	1.13470453804497	5.25315629518145	1.49514553753138e-07	7.6069909020397e-07	0.0384679	0	0	0.536237	0.650163	0.740333
AZGP1	5.51908920109476	5.89651978270092	1.52439497361984	3.86810497590331	0.000109684446735892	0.000348889123599452	0	0	0	0.243216	0.33917	0.35491
CCND2	5.34526200368089	5.85059828926174	1.62582269076714	3.598546337486	0.000320000840525133	0.000938643320483682	0	0	0	0.0270452	0.135306	0.128814
ALOX5AP	748.557627843605	5.83542799588176	0.21543177985236	27.0871270704856	1.39621532285372e-161	1.56225754509463e-158	1.29102	0.922563	0.479003	48.2695	45.7109	40.3472
CXCL11	10.4521214280144	5.83082748751454	1.36400735086929	4.27477717315713	1.91328549785134e-05	6.89218693703458e-05	0	0	0.0405563	0.824633	0.921461	0.590462
C6orf58	5.2202473227218	5.81534076127785	1.54029243441304	3.77547836459633	0.000159700886285286	0.000495311107016156	0	0	0	0.260787	0.310048	0.248969
FABP1	5.19423176918521	5.80901476181172	1.53359944672351	3.78783050177966	0.000151968461831841	0.000473347590108343	0	0	0	0.593796	0.683681	0.919113
SH2D2A	10.0880816157137	5.78160239461877	1.36200799398554	4.24491076421695	2.18680429744036e-05	7.78303286287437e-05	0.0193507	0	0	0.275204	0.146837	0.251091
EMX2	5.05419776407799	5.76889477232992	1.60570380432021	3.59275151295556	0.000327204579667968	0.00095764945992963	0	0	0	0.153097	0.0494814	0.0622539
GBP5	9.983450385249	5.76550739298417	1.41592810579579	4.07189275315911	4.66326508188892e-05	0.000157309494158526	0.00995315	0	0	0.224542	0.158469	0.0733078
FUT1	5.02389113908573	5.76117794083074	1.55715064584697	3.69982053836358	0.000215751981108616	0.000653138047285312	0	0	0	0.0815454	0.165952	0.15663
CFHR1	4.85301398154098	5.71155988157504	1.57720617896883	3.62131467511067	0.00029310973648912	0.000865700350653956	0.0305222	0	0	0.393383	0.163198	0.406096
STRA6	26.4775606033734	5.70145381195689	0.94561527233941	6.02935885103859	1.64611412037659e-09	1.10393619156283e-08	0.0249226	0	0	0.252509	0.280193	0.254636
CXCL8	1159.11451894723	5.66922949316315	0.168569562028407	33.6313948078467	5.83346507868367e-248	1.06066978793166e-244	1.23803	1.27589	1.64702	62.3746	52.1861	54.7372
SDK2	4.71137096815119	5.66809688845791	1.56306962392456	3.62626002175541	0.000287555805417664	0.000850678614115384	0	0	0	0.021037	0.0210818	0.0215793
LOC105376714	4.7105664640099	5.66786579454976	1.60239055946671	3.53713129490482	0.000404498527635611	0.00116557757190721	0	0	0	0.0500046	0	0.144825
CYP2C9	4.67382265778088	5.65778633387761	1.62913540520769	3.47287666561781	0.000514911917873379	0.00145125145463789	0	0	0	0.194116	0.0646861	0.271479
DEFB125	4.55953622951423	5.62042002674185	1.57983798326273	3.55759266854339	0.000374269085089377	0.00108643346871085	0	0	0	0.690724	0.431897	0.36605
OSM	4.54237136963826	5.61564599498173	1.58417076080152	3.54484891018974	0.000392838197149906	0.00113693283241992	0	0	0	0.0882959	0.201737	0.243614
MEIOB	4.51099168975546	5.60674020768035	1.62559885950331	3.4490305987256	0.000562602945705216	0.00157619846845687	0	0	0	0.122879	0.151041	0.401234
AMPH	232.198443617431	5.59591487902072	0.320396270260343	17.465605559246	2.61907422797189e-68	4.1409841000086e-66	0.0548385	0.00697145	0.0783157	2.26945	2.54497	2.45654
MFAP5	4.39804629307537	5.56833770506247	1.59442577156463	3.49237813661164	0.000478739989660731	0.00135719194886085	0	0	0	0.0690603	0.185164	0.066424
CYP2A6	4.3940231983157	5.5671858739364	1.59428394614324	3.49196633849578	0.000479478668882677	0.00135875642267045	0	0	0	0.201614	0.144942	0.160238
SLCO1B3	4.38651353624164	5.56502375184201	1.59677364020964	3.48516759777634	0.000491828879295594	0.00139104469730385	0	0	0	0.164452	0.120169	0.152262
CALCB	4.36854417222439	5.55963608126303	1.71409296206997	3.2434857410237	0.00118076720658903	0.00311431365132259	0	0	0	0	0.255797	0.243801
GPM6A	4.25103915333936	5.51869259614351	1.63107330851703	3.38347305870703	0.000715752295015733	0.00196848797188483	0	0	0	0.135486	0.118872	0.0642118
CADPS2	31.3497856407206	5.50526373227896	0.841062115903107	6.54560897249256	5.92534328586864e-11	4.82047222797792e-10	0	0	0.0663827	0.367296	0.224811	0.290159
LOC107985805	8.26746333426812	5.48753759070821	1.40501555906649	3.90567745339004	9.39617753826952e-05	0.000302248559203159	0	0	0	0.373195	0.334259	0.876548
IGF2	4.05870606446296	5.45305770871693	1.69204231557465	3.22276674674355	0.00126958892734705	0.00331670986659306	0	0	0	0.00720792	0.0274536	0.0264908
LRFN5	4.03966364555517	5.44711139714706	1.64017428100251	3.32105646347392	0.000896773930078319	0.00242012496974383	0	0	0	0.0444806	0.0508452	0.0840333
CGB8	14.7828932154331	5.44172503636963	1.17741983469575	4.62173718839702	3.80539914321829e-06	1.5541480295848e-05	0.146246	0	0	1.57613	0.629428	0.912002
CCL2	266.059357162404	5.40613855832104	0.703467146103936	7.68499081764125	1.53007967570565e-14	1.8109470270801e-13	0.285188	1.96315	0.540013	33.8504	29.174	29.6196
BCL2A1	7.80147435467584	5.4042196509577	1.40609445516761	3.84342576069224	0.000121328713234062	0.000383162714438267	0	0	0	0.816817	0.67473	0.599979
AGXT	3.91116239728168	5.3990263277609	1.6619724825217	3.24856541521614	0.00115988535834053	0.00306201314381513	0	0	0	0.218618	0.130364	0.153015
AKR1D1	3.9103578931404	5.39873171940022	1.6405384048378	3.29082922013886	0.000998925375110552	0.00266955144338749	0	0	0	0.117609	0.0992318	0.0802165
AIFM3	3.90901686155384	5.398294872471	1.63550546822402	3.30068897802767	0.000964477356979587	0.0025876869649933	0	0	0	0.119591	0.0743638	0.115199
MDGA2	35.5979192305047	5.37308841689377	0.757019268089863	7.09769043323209	1.2685894104287e-12	1.24935013974922e-11	0.00754051	0	0.0115642	0.1744	0.291919	0.232516
CYP8B1	3.74216279876875	5.33555561023936	1.65353591767757	3.22675519364181	0.00125202529526217	0.00327789055883433	0	0	0	0.109704	0.08674	0.0837568
EPHA3	3.73063004193502	5.33161808485986	1.72105796519321	3.09787246721891	0.00194915288554329	0.00488076740800702	0	0	0	0.0893359	0.0241804	0.0615854
OAZ3	3.72446141144752	5.32949366808564	1.71602789751622	3.10571505032031	0.00189819538226348	0.00476465056607499	0	0	0	0.0404605	0.123341	0.159528
KIF21B	3.71346518205906	5.32575103242896	1.69007505615416	3.15119202134605	0.00162605548700806	0.00414710708901315	0	0	0	0.0224209	0.00758927	0.0336524
VWDE	41.2545235843394	5.32538738821381	0.71180501107334	7.48152556580572	7.34647436401867e-14	8.0955921287133e-13	0.0155822	0	0.00532121	0.273859	0.399477	0.275326
ORM2	3.70515101584371	5.32277101532296	1.72931175666803	3.07797075616872	0.00208415366463263	0.00518223918046945	0	0	0	0.0907905	0.228617	0.543811
CNTN4	3.61741666855892	5.2855656566051	1.93324553274158	2.73403743450503	0.00625629311822797	0.0139363001068521	0	0	0	0.00457215	0.0452259	0.0130314
BCHE	93.7490852442875	5.28541858645965	0.463851646839861	11.3946315001106	4.44707523300167e-30	1.59327971278922e-28	0.143268	0.0208266	0.0215329	3.69258	4.28122	3.42535
CALB2	3.59515565903274	5.27706111277343	1.72034107525198	3.0674505123936	0.00215893205260789	0.0053480629491203	0	0	0	0.246068	0.124207	0.0975825
SOX5	3.58281839805773	5.27262304386251	1.68409458417687	3.13083546102583	0.00174309792341595	0.00441957510789757	0	0	0	0.0249934	0.0145646	0.007169
C1orf21	166.937735706239	5.26975506123901	0.373073424945876	14.1252491034533	2.65459510478995e-45	1.77943504121081e-43	0.0172283	0.0217144	0.0699509	1.7222	1.47916	1.42154
SERPIND1	3.56431250659521	5.26606503296721	1.67525391854074	3.14344289822901	0.00166972989507378	0.00424910620254429	0	0	0	0.102962	0.0890896	0.12936
ADAMTS10	66.0001694039382	5.26386153143104	0.534970352153518	9.839538789844	7.60587041668463e-23	1.78156185315772e-21	0.063136	0.0149448	0.0569018	0.967832	1.01853	1.08964
TESPA1	3.55868040355297	5.26364890052929	2.06606792151669	2.54766498512076	0.0108446559777966	0.0228982966835578	0	0	0	0	0.0215757	0.0280518
MRPS24	3.55680284452115	5.26337722905554	1.68824753529419	3.11765728604388	0.00182294646966832	0.00459479801555977	93.616	87.3166	98.4103	171.955	144.137	162.492
SLITRK2	236.065861015725	5.26115192272788	0.317534346163887	16.5687648794139	1.17208608354557e-61	1.53596073614899e-59	0.103173	0.027503	0.0366902	1.77967	1.99482	1.96105
CD163	3.53427385829896	5.2549784976326	1.78499093358192	2.94398049803395	0.00324020416297197	0.00771138903052851	0	0	0	0.0235296	0.023625	0.0448771
CHAC1	319.700022284176	5.23000139621751	0.685170199982865	7.63314194976417	2.29100385308901e-14	2.65114892975598e-13	0.207458	0.245528	0.0297193	5.29334	4.43085	6.14713
ANGPTL6	3.43983435308139	5.21297492794019	1.74527707625413	2.98690391277512	0.00281818283686047	0.00681517664920572	0	0	0	0.0778193	0.133504	0.0249505
SLC12A3	3.42964262783421	5.20917146256354	1.74674238696115	2.98222079079793	0.00286165539593877	0.00690538145144746	0	0	0	0.0972393	0.0165685	0.0314262
VSIG8	3.42401052479198	5.20700625633541	1.71083718691255	3.04354283164267	0.00233810154863113	0.00575855488086495	0	0	0	0	0.0296813	0
SPANXA2	3.4076501690573	5.20093597608206	1.69156656866294	3.07462684143316	0.00210766077436025	0.00523442609251223	0	0	0	0.16157	0.975616	0.628818
TMEM238	3.38914427759478	5.19392060860598	1.75121388073131	2.96589735026368	0.00301801202598118	0.00724312587474282	0	0	0	0.650405	2.38925	2.40475
SDR42E1	12.3296081767134	5.1534674185596	1.20518190190746	4.27609094561004	1.9020354780283e-05	6.85784304144455e-05	0	0	0	0.33797	0.209116	0.400057
CLIC3	3.27914892078381	5.1439366297084	1.81866480581044	2.82841379745958	0.0046779297465592	0.0107343691581401	0	0	0	0.5242	0.241415	0.112346
CNN1	48.7147263703432	5.13761441651209	0.608471997692407	8.44346894515472	3.08056235574805e-17	4.65798960776623e-16	0.0220114	0	0.0532492	0.739404	0.901572	0.704164
ZNF385B	3.25849749359345	5.13564940127263	1.72569877606317	2.97598252517079	0.00292051503147432	0.00702992084193702	0	0	0	0.0225157	0.0308921	0.0257718
CST7	3.25313336724723	5.13357034438627	1.72565124989306	2.97485969120609	0.00293122585493294	0.00705220166818633	0	0	0	0.365048	0.186209	0.227499
FLG	4954.40190324081	5.12947377370306	0.110772666608251	46.3063130171228	0	0	0.454137	0.547074	0.483837	14.2058	15.5949	14.7678
PET117	3.24213713785877	5.12928423273429	1.71457404273044	2.9915793106059	0.00277538435188631	0.00672173506202767	7.32997	6.71609	4.55677	8.02528	7.1496	8.78335
SERPINA3	6.4677149072857	5.1285734549892	1.45998235227792	3.51276400498088	0.000443471182907755	0.00126633918857012	0.024482	0	0	0.272702	0.208892	0.312658
C4BPB	3.2284588452972	5.12389475878802	1.73801646664576	2.94812785558744	0.00319704808687658	0.00761865358317607	0	0	0	0.0731094	0.098193	0.161231
EPPK1	17.8129193053652	5.12330466074381	1.01905337257009	5.02751357156365	4.96880331408583e-07	2.33752305972486e-06	0.012209	0	0	0.134302	0.0785652	0.136704
SAA1	191.089463920005	5.11193531541577	0.313924477841746	16.2839653363787	1.28280412401653e-59	1.51704624292231e-57	0.735676	0.5757	1.23484	32.4394	32.1984	32.7082
FEZ1	11.7156101970558	5.0881914822384	1.19489774547374	4.25826519592358	2.06019459895077e-05	7.37754570072327e-05	0.0135678	0.0140477	0	0.303384	0.230181	0.230311
ANXA8	217.832125389333	5.08712709322398	0.310996347579938	16.3575139477044	3.84507273820652e-60	4.73986678389424e-58	0.0723582	0.0570888	0.0447003	0.949663	1.01431	0.962261
LOXL4	3.11068584971615	5.06799050165877	1.82204228320139	2.78148896344718	0.00541101704590368	0.0122294365987748	0	0	0	0.0269364	0.108833	0.0354428
ADH1A	3.0841337687343	5.05696595043772	1.73474353880446	2.91510868166879	0.00355564697565785	0.00838256740809061	0	0	0	0.18933	0.19187	0.180702
LCK	3.07394204348713	5.0527339575202	1.77782328338599	2.84209010239584	0.0044818822931668	0.0103268588367502	0	0	0	0.136143	0.0520696	0.134044
CHN2	3.06777341299962	5.05016725736651	1.78039885293015	2.83653702037329	0.00456056908741348	0.0104924305232306	0	0	0	0.0321663	0.0160402	0.0630132
CPB2	3.06160478251211	5.04757926827022	1.78855496750465	2.82215495748083	0.0047702122237295	0.0109271664576959	0	0	0	0.154724	0.0620638	0.202675
PLCL1	3.06160478251211	5.04757926827022	1.78855496750465	2.82215495748083	0.0047702122237295	0.0109271664576959	0	0	0	0.0345739	0.0204879	0.0657951
SERPING1	88.8778394233766	4.99510069550078	0.458849332081332	10.8861457264046	1.34200343928908e-27	4.26217948207399e-26	0.0137194	0.117879	0.0709522	1.84625	2.13275	1.76214
CYP1A2	2.93632212485701	4.98524815651146	1.78873408443938	2.78702586364251	0.00531942332763036	0.0120516973916465	0	0	0	0.0521858	0.118789	0.051755
ESPN	2.9336400616839	4.98406669190007	1.76391735523343	2.82556701259992	0.00471970144963182	0.0108182756518034	0	0	0	0.0285149	0.028735	0.0177334
CES1	2.91593867436266	4.97639303550963	1.79902436465127	2.76616211169229	0.00567203304301743	0.0127541174775725	0	0	0	0.0757985	0.057788	0.129082
MMP28	2.91593867436266	4.97639303550963	1.79902436465127	2.76616211169229	0.00567203304301743	0.0127541174775725	0	0	0	0.0831194	0.0279035	0.0684538
CTSW	32.0688099118016	4.95064836648635	0.715184691605986	6.92219565741739	4.44696450192942e-12	4.12272438783081e-11	0.0787483	0	0.0769393	1.5126	1.08555	1.20569
FGB	47.3143454530722	4.91045030247417	0.625847957634936	7.8460754606129	4.2925870992424e-15	5.332192309614e-14	0	0.0583562	0.0479887	0.851664	0.834466	1.40469
PDLIM3	2.78395085877478	4.9078967890211	1.89590187282178	2.58868713585708	0.00963425829608318	0.0205966962338075	0	0	0	0.172329	0.0623812	0.0153044
BEST1	2.77080909365848	4.90168244535166	1.80816559942387	2.710859252556	0.00671091059397576	0.0148692925361723	0	0	0	0.0199787	0.0296643	0.0257324
ROS1	2.77080909365848	4.90168244535166	1.80816559942387	2.710859252556	0.00671091059397576	0.0148692925361723	0	0	0	0.0106572	0.0244553	0.0168439
A1BG	2.76812703048536	4.90044700811142	1.78927093113815	2.73879540701769	0.00616647342366876	0.0137593957914841	0	0	0	0.213001	0.177829	0.206322
GADD45G	2.76195839999786	4.89762816861977	1.78933809565733	2.73711725051077	0.00619801978124704	0.0138234277427199	0	0	0	0.391279	0.245783	0.456315
CES5A	2.7606173684113	4.89701839348637	1.78935403098423	2.73675209527585	0.00620490326956156	0.0138355972746332	0	0	0	0.0778281	0	0.123403
AR	77.6003100378862	4.8956252529887	0.459306587241734	10.6587307671512	1.58749063803793e-26	4.80075651162158e-25	0.0164493	0.0167876	0.0292402	0.48381	0.508792	0.434265
SSC4D	2.75525324206508	4.89446341908521	1.94289709878067	2.51915730491177	0.0117636089044708	0.0245923333033102	0	0	0	0.137747	0.0176305	0.101282
G6PC	2.74962113902284	4.89192563800903	1.82464962563893	2.68102191745225	0.00733977084909064	0.0161494942929772	0	0	0	0.0357846	0.0705874	0.0940606
SLC38A3	2.74962113902284	4.89192563800903	1.82464962563893	2.68102191745225	0.00733977084909064	0.0161494942929772	0	0	0	0.0357313	0.0718434	0.0968587
C15orf56	2.74559804426318	4.89007335615426	1.82474162015304	2.67987166081307	0.00736503917963757	0.0161952925029491	0	0	0	0.179024	0.0904266	0.233012
TMPRSS3	2.74479354012189	4.88950102657933	1.93653380490114	2.52487253989813	0.0115740258896605	0.0242412931016562	0	0	0	0	0.0617547	0.0788774
ANGPTL3	2.73191975170161	4.88356043057587	1.87912105548103	2.59885355247949	0.00935356682648298	0.0200496585702949	0	0	0	0.071374	0.0277335	0.12162
C4orf48	25.5894067886632	4.87927918305292	0.82600046080709	5.90711435957959	3.48152081658573e-09	2.23191722336077e-08	0.0353902	0	0	0.65635	0.395099	0.784991
INHBE	20.0853351516254	4.86781170921279	0.887307451674255	5.48604849427078	4.11024105893058e-08	2.28285398347721e-07	0	0.0190003	0	0.642838	0.500448	0.784243
PTN	86.4327080187441	4.86344560550813	0.521185120851975	9.33151275991517	1.04370462249627e-20	2.1173957376333e-19	0.0511874	0.291826	0.0268635	1.872	2.50069	2.46588
XAF1	5.30617364902686	4.83583945635365	1.57580651130369	3.06880281409225	0.00214918395587402	0.00532572910087622	0.00568277	0	0	0.0253147	0.0565791	0.115193
BICDL1	59.4251359884871	4.82836476218322	0.578929427200697	8.34016122747442	7.41893112257192e-17	1.08312145811912e-15	0.0117716	0.0648289	0	0.647404	0.825118	0.952405
GCHFR	2.62380195392247	4.8221026228169	1.88398881450977	2.55951764982833	0.0104817533169996	0.0221932436315978	0	0	0	0.574625	0.117455	0.110933
ABCC9	101.161499571001	4.81998458552686	0.892215467624688	5.40226521555261	6.58045582452039e-08	3.53860666999902e-07	0.0491885	0.0493758	0	0.860443	1.00565	0.865847
MKX	2.61280572453401	4.8166521426867	1.84542041867286	2.6100568162948	0.00905271859761751	0.0194811408682204	0	0	0	0.0470573	0.0932741	0.0339096
HAMP	2.61146469294745	4.81598373123746	1.83125825364193	2.62987687381593	0.00854157978348383	0.0184862103155119	0	0	0	0.47289	0.580723	0.379049
CYTIP	2.59912743197244	4.80998057010375	1.84782120292392	2.60305518872314	0.00923970787904258	0.0198436129940283	0	0	0	0.0148677	0.0875344	0.083307
SERPINA5	2.59859090452717	4.80972731356024	1.89780248172667	2.53436664767358	0.0112650794489743	0.0236760360735124	0	0	0	0.174142	0.0392637	0.0941517
PCDHB15	2.59510433721277	4.80803493329513	1.82739369260455	2.63108872092162	0.00851118137835426	0.0184313896575169	0	0	0	0.125306	0.0843159	0.120522
ADH6	2.58276707623776	4.80197593778524	1.84634661674029	2.60079873098968	0.00930070028764732	0.0199569237917271	0	0	0	0.0580831	0.0384232	0.0726692
CPAMD8	2.57659844575025	4.79887538967635	1.87293258933713	2.56222536625025	0.0104003806187146	0.0220402005361046	0	0	0	0.010438	0.0213219	0.0103917
HIST2H2BF	2.5717708468493	4.79620854654898	1.97568704523912	2.42761552651093	0.0151984455128866	0.0308875759539153	0	0	0	0.0417455	0.212806	0.406896
PRIMA1	136.869766736622	4.79154848237174	0.940519456510317	5.09457667165142	3.49521364464374e-07	1.68126248925224e-06	0.0656041	0.0117131	0.235894	1.49758	1.6573	1.4609
ELAVL2	2.45828892272394	4.72817708177464	1.91235982062623	2.47243067480174	0.0134197738697674	0.0277042337084355	0	0	0	0.0592756	0.0386922	0.0188602
DRD4	2.45480235540954	4.72631495761017	1.89383741492295	2.4956286745462	0.0125734143785529	0.026131288119793	0	0	0	0.157071	0.495038	0.232923
MAFA	2.45480235540954	4.72631495761017	1.89383741492295	2.4956286745462	0.0125734143785529	0.026131288119793	0	0	0	0.0740227	0.200766	0.0780529
FAM19A2	2.45131578809515	4.72464931809594	2.01168698902766	2.34860062418536	0.0188441067595469	0.0373594625765803	0	0	0	0.0114025	0.0453506	0
TAT	2.44863372492203	4.72310279154872	1.89374457332349	2.49405482559866	0.0126293035676746	0.0262287049822094	0	0	0	0.0532132	0.106848	0.0518244
TAGAP	2.44541513430365	4.7215523971198	2.03728080102504	2.31757566003871	0.0204723942958084	0.0401986295122609	0	0	0	0.102065	0.0101941	0.0295799
CRP	2.44192856698926	4.71962461058876	1.89406842764903	2.49179202910156	0.0127100434669563	0.0263850852390961	0	0	0	0.174831	0.065169	0.0851073
ALDH1L1	2.42825027442769	4.71245284226464	1.91387364905474	2.46225911757138	0.0138064880078592	0.0284025031237403	0	0	0	0.0477111	0.0123158	0.0464788
COX6B2	2.42825027442769	4.71245284226464	1.91387364905474	2.46225911757138	0.0138064880078592	0.0284025031237403	0	0	0	0.144607	0.0296195	0.143747
MAGEA12	2.41993610821234	4.70804645300743	1.92169761223268	2.44994135551716	0.0142879483404771	0.0292680603521448	0	0	0	0.0449077	0.113106	0.179027
MUC12	2.41993610821234	4.70804645300743	1.92169761223268	2.44994135551716	0.0142879483404771	0.0292680603521448	0	0	0	0.00104671	0.00318931	0.00642176
CNTNAP2	2.41242644613828	4.70403655051012	1.93774077017315	2.42758815983925	0.0151995922369123	0.0308875759539153	0	0	0	0.00428994	0.0170412	0.0207058
KCNE3	2.41242644613828	4.70403655051012	1.93774077017315	2.42758815983925	0.0151995922369123	0.0308875759539153	0	0	0	0.0255874	0.0512605	0.11123
RPRM	2.41242644613828	4.70403655051012	1.93774077017315	2.42758815983925	0.0151995922369123	0.0308875759539153	0	0	0	0.129009	0.198163	0.246129
VIP	2.30564967994569	4.63520331026182	2.05885725379431	2.25134758697793	0.0243635310095023	0.0468153133506235	0	0	0	0.0724418	0.248235	0
ZNF98	2.29679898628507	4.62998342368477	1.95991259867697	2.36234178340923	0.0181598911649462	0.0361656321036839	0	0.015413	0	0.0692522	0.0512474	0.032394
NYAP1	2.2831206937235	4.62228698416452	1.92077331367443	2.40647188882591	0.0161074436243278	0.0325099035603542	0	0	0	0.0183431	0.0654508	0.0185612
MAT1A	2.27909759896384	4.62004718503581	1.90050485847711	2.43095783966472	0.0150589667375249	0.0306574849774719	0	0	0	0.0737603	0.0498008	0.0486519
ITGAM	2.27641553579073	4.61857404366986	1.96131192970554	2.3548391123911	0.0185307269255281	0.0367732542781353	0	0	0	0.0357765	0.00904797	0.0176623
ITIH3	2.27561103164944	4.61810229748808	1.91057335775651	2.41712901456498	0.0156434713657596	0.0316613238467148	0	0	0	0.0222704	0.0576982	0.0429274
RGS22	2.26890587371666	4.61430723168396	2.02348734663455	2.28037365262423	0.0225855368878427	0.0437455685180506	0	0	0	0.048353	0.00798232	0.0227151
FAM228A	2.26541930640227	4.61242839165456	1.91118510574538	2.41338653058186	0.0158050482755132	0.0319483368837709	0	0	0	0.111871	0.0443602	0.133687
POU2F3	2.26541930640227	4.61242839165456	1.91118510574538	2.41338653058186	0.0158050482755132	0.0319483368837709	0	0	0	0.0284714	0.0215359	0.0417222
TEK	4.5743565409652	4.61178292362182	1.56887712806601	2.93954372915544	0.0032869588458442	0.00781115885829926	0	0	0	0.0876519	0.0783771	0.0369699
MCAM	3114.39524419053	4.61115586698079	0.104436918831196	44.152546040102	0	0	2.50861	2.64806	2.85502	34.3775	32.3945	35.6507
APCS	2.25442307701381	4.60614585015242	1.96285547170593	2.34665563336112	0.0189427532820886	0.0375396851827331	0	0	0	0.141301	0.211842	0.535512
ADGRA2	42.2751288771067	4.59964307004192	0.571653972636432	8.04620153137161	8.54033136951213e-16	1.13346405201572e-14	0.0264675	0.04051	0.00977496	0.616896	0.596437	0.650526
PLXDC2	275.774491075566	4.57431279722701	0.259371579053924	17.6361373667545	1.30052723786533e-69	2.11139037493394e-67	0.0659872	0.102742	0.0654108	1.55389	1.8871	1.99202
KRT81	219.608659681882	4.56263205090141	0.969559865660252	4.70587965993657	2.52773602544743e-06	1.05991490994979e-05	1.19333	0.0783029	0.423031	12.603	9.86867	10.9524
OPLAH	19.9730413792124	4.53861682402899	0.861936447418193	5.26560494990527	1.39728467114621e-07	7.13404802614701e-07	0.0750813	0	0	0.403936	0.294273	0.378587
APOH	20.5031592284953	4.53662319956371	0.825019651486469	5.49880623011817	3.823710315555e-08	2.13593280530196e-07	0	0.0419569	0.170015	1.29975	1.50479	1.4706
MGAT3	8.18813717893574	4.53223563571611	1.29729465941456	3.4936054063164	0.000476544816743108	0.00135255042036005	0	0	0.00678433	0.0443231	0.053032	0.0271573
F2RL3	2.12994492349999	4.52133351773992	1.97946015391867	2.28412454213296	0.0223642126122473	0.0433630813993268	0	0	0	0.0748428	0.0754729	0.0293914
F5	2.12645835618559	4.5192844136035	2.01226802307371	2.24586603861068	0.0247125897835954	0.0473921332883559	0	0	0	0.00351753	0.0279147	0.00681429
FES	2.12645835618559	4.5192844136035	2.01226802307371	2.24586603861068	0.0247125897835954	0.0473921332883559	0	0	0	0	0.099	0.0417464
MEGF10	2.11975319825281	4.5152207103768	1.97374703749789	2.28763900570598	0.0221585524185818	0.043015921991284	0	0	0	0.0438827	0.0187403	0.0178813
HBE1	2.11760766252497	4.51390520430227	1.95343823553106	2.31074887457352	0.020846729924388	0.0408289394749088	0	0	0	0.237001	0.482525	0.22998
GTPBP6	31.6610325684058	4.50969507605506	1.04444607461219	4.31778641872875	1.57601823933789e-05	5.77740960418572e-05	0.0320061	0	0	0.0626567	0.128929	1.10856
PRG4	2.1074159372778	4.50780993227745	1.94795577378846	2.31412334557807	0.0206609571692797	0.0405087320372479	0	0	0	0.011438	0.00680325	0.0121692
SYNE4	2.1039293699634	4.5056716652845	1.98160704287843	2.27374629166622	0.0229812451413755	0.0444291855165402	0	0	0	0.0361934	0.147823	0.0718841
NKX6-1	2.10124730679029	4.50409528367046	1.95476055226043	2.30416726921467	0.0212132557724641	0.0414630500492157	0	0	0	0.220374	0.0564801	0.219862
DCN	2.09507867630279	4.50033234617955	1.97582022215816	2.27770335362997	0.0227442577970737	0.0440295413782585	0	0	0	0.0300054	0.0291482	0.0573951
NLRP12	2.09507867630279	4.50033234617955	1.97582022215816	2.27770335362997	0.0227442577970737	0.0440295413782585	0	0	0	0.0308771	0.0104805	0.0608914
CYP4A22	2.08756901422872	4.49566564527965	2.0158679978387	2.23013890299347	0.0257382228353954	0.0491516593624343	0	0	0	0.032551	0.0218349	0.0742914
UGT2B10	2.08756901422872	4.49566564527965	2.0158679978387	2.23013890299347	0.0257382228353954	0.0491516593624343	0	0	0	0.0559354	0.0367531	0.141279
MISP	4.20712319978438	4.48844090540515	1.58413412893681	2.83337176026727	0.00460597847690041	0.0105809480298473	0.0122957	0	0	0.101787	0.0521751	0.0513238
SPANXA1	30.9904650651291	4.46415745808285	0.97777656749183	4.56562123342167	4.98017277505484e-06	1.99949194551332e-05	0.19182	0	0.408912	0.484711	21.1384	0.628818
FBLN1	4.07596495007599	4.43406307728763	1.57372312660525	2.81756237950989	0.00483897139282139	0.0110689853561849	0	0	0.0138839	0.0579224	0.0473613	0.0562022
VANGL2	7.51628804127061	4.40873799044023	1.30551133191	3.37702008606093	0.000732756989818123	0.00200946639591292	0	0.01996	0	0.126606	0.136448	0.0913164
TMEM198	51.8981338189697	4.40489518868783	0.550242785358064	8.00536655073341	1.19111338555166e-15	1.56795794626555e-14	0.262915	0	0.311791	3.19585	2.36712	3.71348
SLAMF8	131.133249378877	4.40167189337852	0.363877372424842	12.0965804057731	1.10102786332015e-33	4.5369833710637e-32	0.0387613	0.0399986	0.16472	1.79735	1.78666	1.83787
EPHX2	7.49953297315976	4.39951644167294	1.32090454104338	3.33068462176514	0.000866326934678947	0.00234186797841293	0	0	0.0290776	0.262204	0.118778	0.12634
CYP2S1	22.0421911005808	4.39709153409991	0.791853279927548	5.55291194159382	2.80949624267455e-08	1.60136882233323e-07	0.0524363	0	0.027702	0.482251	0.646554	0.364385
ALDH1L2	712.376610618237	4.39476764833008	0.174670468190792	25.1603358819058	1.08919998098771e-139	7.54452520164153e-137	0.271824	0.276153	0.379827	7.10258	7.99061	7.141
KRT79	182.583831713247	4.32707848955274	0.325049550799733	13.3120580505546	1.96979964568641e-40	1.08123417532658e-38	0.3481	0.420965	0.0772571	5.92095	5.46936	6.0977
CPE	547.337159546153	4.32679999958483	0.182854595756606	23.6625171037218	8.77346667340032e-124	4.55781593683147e-121	1.39689	1.55317	0.95569	23.6169	24.896	26.1797
LBH	38.6516281955013	4.32140718118053	0.575223457452127	7.51257120201879	5.79771895617581e-14	6.43768091118575e-13	0.0853346	0.0185531	0.0898253	1.17103	0.866462	1.21322
SOWAHD	13.6271225622675	4.29991869721805	0.978862497542611	4.39277090297442	1.11915043397827e-05	4.2195858508678e-05	0.246959	0	0	1.30095	1.40766	1.25067
PDGFRB	13.8254058543585	4.29728070661489	0.932845028903708	4.60663944542333	4.0922866731541e-06	1.66228433252442e-05	0.0139771	0	0.0153744	0.184238	0.144874	0.153343
LINGO2	10.2921605746362	4.2629438733968	1.10720123215448	3.85019791307641	0.000118022416985227	0.000373532218770043	0	0	0.00640295	0.0351324	0.0303361	0.0273147
ENOX1	6.6445616826208	4.25945516970098	1.34094095978642	3.17646734452754	0.00149080572555881	0.00383402759617723	0.0144414	0	0	0.0217112	0.0355223	0.0482331
LRRC63	6.63302892578707	4.25725749735121	1.34226330323107	3.17170072898754	0.00151549093617518	0.00389200761963351	0.0094615	0	0	0.0400432	0.04373	0.0565246
IFI27	26.4945138328201	4.24565882339269	0.688747622682377	6.16431720933956	7.07879143781587e-10	4.99245829823943e-09	0	0	0	5.51279	4.57384	4.04183
BHMT	3.56379938437907	4.23310599565282	1.76826756728095	2.3939284268851	0.0166690011998414	0.0335063098012554	0	0.0176211	0	0.0177809	0.142158	0.170861
PDLIM4	13.0357837211123	4.21068819225132	0.939699287390335	4.48088899156765	7.43327682572469e-06	2.89800173430692e-05	0.0264006	0.0608184	0	0.49624	0.459407	0.371552
RNF224	3.45146113565218	4.18090627297294	1.67943556520105	2.48947108159666	0.0127933325788893	0.0265390495853571	0	0	0	0.220228	0.252469	0.0829254
TEX22	3.4184473857486	4.17460146376874	1.64983469429811	2.53031499349378	0.0113960166530432	0.0239339385265906	0	0	0	0.129583	0.0661262	0.063572
COL9A2	213.774889203939	4.13576288571285	0.277168522028878	14.9214739662318	2.38936407847819e-50	1.92020386107977e-48	0.267596	0.101263	0.126408	4.38295	3.76636	3.67438
STBD1	9.03908772874068	4.11644143275086	1.16145973134198	3.54419642943164	0.00039381172389963	0.00113952363951542	8.23204	11.1847	7.82931	6.86907	7.17156	7.27958
MYL9	3996.69310219941	4.11573234648802	0.0969534508922634	42.4506018982398	0	0	11.4177	13.0279	10.6451	175.866	166.046	174.983
EDA2R	27.7059370048728	4.10676185903127	0.690506240103392	5.94746523712276	2.72326577017627e-09	1.77714777447214e-08	0.0170247	0	0.0602133	0.410918	0.296342	0.424498
ST6GALNAC5	5.97151332843822	4.10113542133025	1.39562452591222	2.93856645909087	0.00329733955883507	0.00783454773322688	0.0180895	0	0	0.0358067	0.070052	0.138102
PRSS12	203.010814848845	4.07908592341245	0.333323720740168	12.2376106757556	1.95709416446879e-34	8.32394494630498e-33	0.0992496	0.36942	0.13896	3.44691	3.90018	3.12826
GPR1	12.1126143134189	4.07648416204508	1.03287193011817	3.94674697140689	7.92202002222846e-05	0.000257793519560034	0	0	0	0.534508	0.401223	0.294235
SULT1A1	5.83952551285034	4.06464320641298	1.37143555413425	2.96378724772006	0.00303878300946299	0.0072856663351984	0.0308462	0	0	0.0947462	0.0956998	0.0410706
AP3B2	20.630739567879	4.05118417988531	0.791778279849386	5.11656392071772	3.11151869433688e-07	1.50716453306108e-06	0.0302395	0	0.0444962	0.157413	0.224998	0.0896542
TNFRSF9	560.889421501998	4.03869625227983	0.204162410823179	19.7817817491275	4.27321476156732e-87	1.17279588531619e-84	0.669536	0.461112	0.323725	8.53964	7.83794	8.4661
RNLS	8.56025002246633	4.03418606074792	1.17489125512206	3.43366762086317	0.000595473895620127	0.00165965956805717	0.00416015	0	0	0.00990695	0.0110337	0.0229183
TP53I11	17.4850473124056	4.0303368369125	0.793242015430965	5.08084135548825	3.75766840809715e-07	1.79858653057523e-06	0.0160486	0.0088436	0.0256813	0.258358	0.19375	0.162836
LOX	217.578060301703	3.99984217485401	0.243032814636593	16.4580333764187	7.34482453425171e-61	9.37173839256364e-59	0.187129	0.278249	0.327524	4.11071	4.45382	4.08445
FRY	22.0253233932558	3.96914328882726	0.741751640669769	5.35104079479123	8.74498033759881e-08	4.61387319516548e-07	0.0147224	0.00506367	0	0.0723861	0.0924295	0.119935
SLITRK5	72.952390124751	3.9679955664846	0.422424660511241	9.39338049460067	5.81047884503402e-21	1.20226493996963e-19	0.056643	0.0345421	0.126609	1.0993	1.15866	0.953513
PALM	5.51381744397653	3.95668358034664	1.35061260009123	2.92954736249268	0.00339456077007342	0.00803928377751351	0.01107	0.011984	0	0.0986882	0.072775	0.111438
SPANXN1	10.6948235321701	3.93593994896179	1.04314136228413	3.77316065805636	0.000161192414349014	0.000499404655829766	0.281512	0	0	0.354892	0.30187	0.40387
BCAS1	121.777585095952	3.93319534576459	0.393414071384315	9.99759701508582	1.56139846985363e-23	3.83003408810975e-22	0.0169668	0.0764427	0.0854598	1.13648	1.40282	1.50777
LENG9	8.10657723276431	3.93308690784669	1.12235211007639	3.5043253115807	0.000457765787441461	0.00130434106642967	0.0591784	0.0344964	0	0.31753	0.300234	0.467429
ADAMTS2	2.90340240069049	3.92849190539327	1.72827777422762	2.27306742236441	0.0230221172537471	0.0444963749100458	0.00720503	0	0	0.0395707	0.0202382	0.051516
COX16	2.89857480178954	3.92630809669281	1.72909155395709	2.27073464543118	0.0231630463768251	0.0447390350016329	16.9387	11.5006	12.6638	9.64427	8.8669	9.99589
OSCAR	8.12257734615704	3.90617429353637	1.18855453273019	3.28649143642036	0.00101443858323294	0.00270504557868128	0	0.104898	0	0.202196	0.255936	0.299706
SPINT1	31.9864616467472	3.88784255318436	0.601319465089114	6.46551921050517	1.00951577121203e-10	8.01113824770878e-10	0.0308856	0.082204	0.0316618	0.757952	0.626906	0.690999
MSC	457.534254271668	3.87348492633161	0.195699609736336	19.7930130343659	3.41973744051896e-87	9.56605784803631e-85	3.3283	2.3862	2.4508	34.6005	28.0864	30.9509
PLSCR4	33.4277246896929	3.85963754740335	0.626370653276686	6.16190673559291	7.18741813872939e-10	5.05307802058761e-09	0	0.0404791	0	0.454698	0.82558	0.853539
CPM	31.0166349399544	3.85088434988156	0.592302366670996	6.50155151586723	7.94958031160297e-11	6.38865166920313e-10	0.0367588	0.00765498	0.0466852	0.376056	0.380128	0.498731
SAA2	32.8696390769177	3.80402965801089	0.602108906442032	6.31784319632403	2.65238931724221e-10	1.98669696233806e-09	0.0305029	0.130766	0.0450514	1.04533	1.59373	0.977894
BSN	26.8783936174815	3.80302709253603	0.748309985082905	5.08215467967422	3.73177323717452e-07	1.78736824194733e-06	0.0251175	0	0.00273274	0.10442	0.103674	0.134466
BEND5	5.06416774903418	3.80277375620622	1.41434791917244	2.68871167034438	0.00717283442900059	0.0158013099506652	0	0	0	0.0358069	0.0624203	0.0259104
NLRP3	52.6746256239006	3.80221211700406	0.445136096319513	8.54168455095335	1.32279125151354e-17	2.05569674620897e-16	0.0720264	0.110182	0.043912	0.963655	1.04152	0.841029
PXDN	27.2901768819998	3.79480432924757	0.619439234961809	6.12619303890484	9.00065977617205e-10	6.27329166766644e-09	0.0392077	0.0072759	0.0284873	0.329983	0.249282	0.31171
ROBO1	543.575781387444	3.75410462666635	0.209647341528531	17.9067599870111	1.04440844408272e-71	1.87555126267003e-69	0.222573	0.255837	0.43677	3.69848	4.03187	3.99644
C15orf48	171.267787305857	3.75303797204004	0.286110309991042	13.1174510004814	2.6158624695395e-39	1.37365832064699e-37	1.57967	1.90474	0.672108	17.8253	14.0644	16.7966
POLR2M	31.244092943961	3.75166157454407	0.640156219776001	5.860540690922	4.61362463711959e-09	2.90644365402952e-08	11.8124	12.1488	11.6551	15.721	17.2983	17.601
TRPM2	98.5049038345997	3.74996471896941	0.360654083232126	10.3976771463747	2.54050671777346e-25	7.07935071201778e-24	0.123192	0.0747974	0.0482905	1.03204	0.778033	0.927578
NME2	4.84608708331721	3.73409374947137	1.52073906758802	2.45544671604567	0.0140709611106506	0.0288886662407232	134.737	166.077	146.855	234.778	203.935	199.715
RAB3D	51.5112453111093	3.7137363971073	0.470300776057199	7.8965134360221	2.86813353267373e-15	3.60898532580208e-14	0.144896	0.0539177	0.0314232	0.910628	0.864065	0.978975
LAMB3	1133.69175680848	3.69251242898141	0.149916550886835	24.6304521224526	5.96196442343741e-134	3.61344727097169e-131	1.82665	1.82908	1.40624	24.4139	20.8631	24.3644
LOXL1	428.55566827817	3.69068421322628	0.280103806217836	13.1761301749539	1.20410657996657e-39	6.36906702261588e-38	1.81774	1.46611	0.514883	12.3233	10.2349	13.0271
NUDT3	20.264382048864	3.68728651215381	0.876014109003766	4.20916338476228	2.56317996738265e-05	9.02759618226071e-05	6.45935	5.81421	10.0105	5.59363	5.10468	4.80679
OAS2	333.446072803525	3.68331839820211	0.217231755323004	16.9557088590724	1.74642351458274e-64	2.59219147378781e-62	0.268481	0.244699	0.41467	3.6283	4.06465	4.03055
TGM4	4.50978916021986	3.67720780522581	1.53602835177958	2.393971309817	0.0166670524568385	0.0335063098012554	0.0246299	0	0	0.0238	0.0959346	0.0930671
LOC105373989	40.9284208564089	3.6645655632696	0.520867950742747	7.03549826408786	1.98550189598707e-12	1.90886388493244e-11	0.556828	0.220115	0.0705196	3.1707	2.66842	3.49156
VASH2	8.92057919301722	3.65954598868967	1.09658400096606	3.33722358293182	0.00084619846370977	0.00229128869194384	0.0237336	0	0	0.100528	0.0663747	0.0646553
ZNF568	9.14495864150205	3.65559559122493	1.02932416473452	3.55145222124243	0.000383111543059945	0.00111032885143454	0	0.0167466	0	0.0588771	0.0752918	0.0610169
BANK1	6.62210166039747	3.65239207106668	1.41766451811574	2.57634442027312	0.00998511296836993	0.0212842106151684	0.029868	0	0	0.159573	0.00930606	0.156921
LAMA2	435.761721106477	3.65155088767647	0.239405488409254	15.2525780087142	1.58259161209262e-52	1.37026057080353e-50	0.258279	0.20218	0.0898703	2.22664	2.37968	2.1603
TRPA1	4.39577070864923	3.63548258952274	1.53660870955103	2.36591304404682	0.0179856682143815	0.0358530258800047	0.00899212	0	0	0.0583747	0.023575	0.0137372
EYA2	4.3676096193848	3.62322254815508	1.46937480504526	2.46582596606008	0.0136697733150028	0.0281643799773414	0.0291508	0	0	0.115787	0.0524075	0.126946
MMP9	8.59438072952111	3.6031575957244	1.11926333781753	3.21922238849551	0.00128538755287822	0.00335376633976081	0.0748066	0	0	0.399649	0.260441	0.317738
PCK2	1478.22566374338	3.60027194478579	0.195136604657744	18.4500081422469	5.21372333063765e-76	1.05331693843688e-73	4.60522	3.21257	1.68042	37.2264	35.2262	38.2081
MX2	65.5477534860775	3.59043735355027	0.377301873875425	9.51608672565389	1.79823415021362e-21	3.86939555458688e-20	0.133179	0.0940622	0.117561	1.14802	0.912292	1.15701
TMEM52B	267.691261037802	3.58244827487551	0.221013238272044	16.2092022309808	4.34167846068192e-59	4.89566316969607e-57	0.618887	0.768965	0.418191	7.30972	7.15718	6.43585
GIMAP2	4.40091640772261	3.57544384104777	1.46389742511698	2.44241418811297	0.0145893975800698	0.0298099982019518	0	0	0.0720216	0.2766	0.242107	0.295614
ATF3	190.413980270233	3.57339146057657	0.247723585358685	14.4249141857146	3.60718270268861e-47	2.59752869273805e-45	0.612767	0.430112	0.381652	5.13295	4.45809	5.28786
IL11	328.929325743899	3.56106324064743	0.22116970058341	16.1010447238203	2.50833306838914e-58	2.6632272126123e-56	1.62086	1.70319	0.904166	15.0185	14.5528	14.4876
FABP6	73.8413458739653	3.55443944599119	0.483727742021883	7.34801653329694	2.01169621237556e-13	2.15162743420698e-12	0.105386	0.566871	0.616068	3.98464	4.31337	4.91323
FCAMR	94.2154733060113	3.52746772465089	0.331236703837239	10.6493866283134	1.75517715385214e-26	5.28588134160108e-25	0.176909	0.162526	0.103363	1.55796	1.77319	1.43841
C9	4.19690874694337	3.50912352571659	1.55790537620477	2.25246255601557	0.0242930563963886	0.046692230224877	0	0.0338038	0	0.0858468	0.06786	0.210289
MAGEA6	19.9299389572047	3.50522961893804	0.952536996647453	3.67988816316325	0.000233336263966884	0.0007024943334602	0.333334	0	0	0.671626	1.58944	1.32946
TNFRSF14	15.6283392030237	3.46986726416813	0.98446267639127	3.52463059025007	0.000424073728214926	0.00121620198158799	0.079408	0	0	0.0475971	0.0775919	0.198404
VILL	6.0545066754242	3.4583865952401	1.21445307674064	2.84769058720798	0.0044037716887793	0.0101597562228364	0.00910795	0	0.0201757	0.0507051	0.103702	0.0577826
CYP7B1	26.2092958117591	3.45544837652724	0.675600283440611	5.11463429075218	3.14349385444492e-07	1.52214585907975e-06	0.00609163	0.0178302	0.00203387	0.109415	0.10884	0.0546386
ANO9	4.07257240849866	3.45258507771365	1.4986612777763	2.30377946565522	0.0212350263838074	0.0414838322765994	0	0	0	0	0.0124011	0.0825899
GNGT2	7.79256315036903	3.45179591560783	1.15168795260514	2.99716247599865	0.00272505433582223	0.00661636460839095	0.0351983	0	0	0.268693	0.512352	0.411935
ARHGDIB	450.173676711489	3.45068786061724	0.174581947606689	19.765433413489	5.90886986346443e-87	1.53482894703489e-84	1.05709	1.18025	1.45889	15.0196	14.3289	15.0886
BBC3	50.8581690866594	3.4463657003109	0.532611239849181	6.47069652770905	9.75521823852525e-11	7.76679827573007e-10	0.395412	0.0881646	0.114438	1.76389	1.27234	1.53417
LSP1	9.5625853820651	3.42547511590583	1.06478143899397	3.21706877154273	0.00129507551386882	0.00337722632211111	0.0664288	0	0	0.0901799	0.193834	0.136266
PDF	17.5651442830624	3.40276370108368	0.713336070096242	4.77021118618687	1.84032874756116e-06	7.90824873324214e-06	6.59043	7.26376	3.29075	11.9433	10.8944	13.8006
JUP	33.117942583665	3.40256993973171	0.553728920704668	6.14482973979695	8.00493327045479e-10	5.60845317236185e-09	0.055964	0.0397597	0.113043	0.417105	0.428924	0.671113
SLC4A3	101.543965978046	3.39783914292624	0.35064268723698	9.69031799779081	3.31494918043768e-22	7.4297766993292e-21	0.215639	0.0441151	0.0635361	1.02451	1.23552	1.07344
C8orf34	11.5175611928439	3.39709983349151	0.909392308899746	3.73557132630865	0.000187289482849925	0.000572695568117514	0.0294126	0.0309461	0	0.191506	0.0836901	0.141005
EDN1	679.55083549155	3.39612658292565	0.158983527555933	21.3614997423606	3.0486461219789e-101	1.13706683308475e-98	1.40463	1.87165	1.59588	17.5831	17.6355	16.0708
FAM219A	579.169723545314	3.32731484775568	0.182744505156104	18.2074686454371	4.50290322681735e-74	8.39733722272887e-72	3.23079	3.20922	2.95557	7.05358	7.1599	7.72655
CDK18	1062.2070060685	3.29234056637818	0.214120004795933	15.376146518939	2.36617439679237e-53	2.1115566120087e-51	3.08655	1.22454	1.81906	17.2607	17.4743	18.515
SORCS3	7.18703455094528	3.27405174882857	1.06086309023854	3.0862151572192	0.00202722074026293	0.00505363374256463	0.00831245	0.0172489	0.00867942	0.0625025	0.101716	0.0834782
EGR2	20.9207911093929	3.27099431452019	0.758994220121622	4.30964324602636	1.6351811481881e-05	5.97021711384138e-05	0.134143	0	0.0291771	0.45193	0.456483	0.522427
CYP2E1	28.4778441541919	3.25589345139569	0.568353868661627	5.72863779226619	1.01240300038133e-08	6.11054524628502e-08	0.0769682	0.0842274	0.249953	0.921528	1.08324	1.37722
ASNS	2148.42254646901	3.24507022839297	0.119849393631799	27.0762340138529	1.87605028630401e-161	1.94921624746986e-158	7.89993	7.9351	7.33893	65.1684	58.8304	65.5267
ENPP3	26.0962801714848	3.23941819497039	0.652500399953777	4.96462254306644	6.88348123272804e-07	3.16557439175663e-06	0.0608134	0	0.025843	0.408338	0.478439	0.426539
SLC7A11	1608.57786180403	3.22591605462258	0.165728678920533	19.4650441651648	2.17307219069651e-84	5.18188657145433e-82	2.15122	1.91536	1.57165	15.7784	21.7777	18.3779
SCG5	200.565415495707	3.22528260191962	0.233785443663352	13.7959085535025	2.69732987376449e-43	1.66251526880416e-41	1.27096	0.506064	1.28346	7.51576	6.92239	6.11696
RNF152	5.26129630092169	3.20839976507794	1.35900595208512	2.36084305602583	0.0182334452740175	0.0362823112114718	0	0	0.0203382	0.0331541	0.0969939	0.0443792
LIMS2	83.308494095756	3.20447349759138	0.348774968072326	9.18779669109412	4.00969859965201e-20	7.66426752043865e-19	0.331745	0.363437	0.172562	1.51094	1.44349	1.25539
RAB39B	6.64899125612744	3.20355456024843	1.19809605836919	2.67387121247106	0.00749812404658803	0.0164422641465246	0.0498257	0	0	0.154193	0.163727	0.149822
CTH	709.721789916776	3.19853932709529	0.13059394710214	24.4922479032942	1.78661086329242e-132	1.03952166469806e-129	0.950055	0.857323	0.992365	9.74729	9.29947	9.73294
KYNU	29.8119950208213	3.18604866195047	0.674358199981893	4.72456427761391	2.30609267863794e-06	9.75128607658939e-06	0.0717206	0.0535907	0	0.484617	0.562313	0.66859
FAM57B	11.4702048047975	3.16220308765495	0.907430950553952	3.4847864575531	0.00049252994309826	0.00139275671701153	0.0124301	0	0	0.156651	0.0740099	0.187546
SLC7A5	10543.6970050914	3.14942674273005	0.187053549476115	16.8370327724372	1.3062435369645e-63	1.84472024161996e-61	29.034	19.3783	16.718	178.167	156.453	178.084
ADAMTSL4	14.6377955968928	3.13766541558685	0.78481918926353	3.99794686280698	6.38942896729455e-05	0.000210225364755183	0.0402079	0.0361758	0	0.184166	0.136577	0.149378
PANX2	42.005197297503	3.13590357352357	0.52803065549262	5.93886650500995	2.86999438093896e-09	1.86787195817173e-08	0.316871	0.111361	0.132322	0.936338	1.40322	1.69524
TMSB15B	12.9730578764376	3.13542626298724	0.797709305808311	3.93053740273237	8.47562067261791e-05	0.000274396568671044	0	0	0	0.417989	0.230106	0.353251
CBS	294.179649485941	3.10706889485729	0.230337428017094	13.489205473922	1.81040995520532e-41	1.02868059407877e-39	0.475128	0.811491	0.296968	5.6435	7.3817	5.44627
PSTPIP2	19.1633764495122	3.10686139283668	0.658160363753151	4.72052339208007	2.35238552403797e-06	9.92395586793976e-06	0.0394245	0.0269587	0.0409088	0.305303	0.379769	0.359033
MYH7B	4.90774125230244	3.09790433888222	1.35065694325854	2.29362781892517	0.0218118860568799	0.0424434333319077	0	0	0.0214968	0.0292881	0.0303278	0.0511434
IFI6	998.889522369688	3.09454762530168	0.139446001476669	22.1917272100443	4.12829945122362e-109	1.81970435810602e-106	32.5247	24.6309	29.6659	194.061	196.994	180.02
SIGIRR	6.16452144681085	3.09103220607564	1.3626697212173	2.26836492948149	0.0233069734700338	0.0449871597790752	0	0	0	0.085743	0.323423	0.195824
TEAD2	36.7173141523523	3.08591757830022	0.548510367602711	5.62599680984583	1.84439754210711e-08	1.07572600831957e-07	0.0243924	0	0.0124025	0.478076	0.352517	0.494774
NUPR1	1034.68254305891	3.08360634672626	0.129633792261731	23.7870565454141	4.54675841021612e-125	2.44952399388902e-122	4.62137	7.04722	6.2816	30.0291	28.389	27.7525
PLXNA2	195.639007654186	3.07764114704545	0.290316352144923	10.6009913816674	2.94838002802119e-26	8.71689753812932e-25	0.140674	0.0577303	0.138325	1.06033	0.941351	1.05496
ACTA2	356.761202092772	3.0692095171861	0.183936856729008	16.6862127132461	1.651186937023e-62	2.24468833513425e-60	1.90902	1.81893	0.93237	13.0334	11.9838	11.9415
PRSS27	7.58876626865775	3.0660004821397	1.19743084753906	2.5604822929365	0.0104526989984112	0.0221413950241575	0.0368499	0	0	0.554954	0.236382	0.349684
FBXL15	45.1663382069286	3.0617129536356	0.742621300768624	4.12284558827854	3.74220566123247e-05	0.000128291594504566	0.359906	0.022173	0.0213977	1.23126	0.972249	1.50987
CXCL5	1809.79047244441	3.06168369270953	0.122140771709883	25.0668441819071	1.14394365743759e-138	7.56354747322143e-136	13.5635	12.7259	12.3423	102.383	124.173	106.702
ARTN	304.742974706932	3.05911969872778	0.287721748602964	10.6322157208531	2.1103807289269e-26	6.31637820637258e-25	2.87293	1.15043	2.0398	15.0856	11.1372	13.1217
VSTM1	18.8594694550418	3.04442255538021	0.708361336716066	4.29783840192921	1.7247182670187e-05	6.27438876336906e-05	0	0	0.111646	0.272466	0.327334	0.215123
ZC3H12A	711.676480946951	3.03856877656478	0.142982737619757	21.2512980737957	3.20676589528319e-100	1.11060992173308e-97	2.16009	1.01157	1.61196	15.6275	15.8783	16.1812
CXCL1	675.307840657954	3.0235707427031	0.152739766390471	19.795570034941	3.25054031714837e-87	9.27105087318436e-85	9.33471	7.3094	6.77549	61.7381	58.719	59.3621
KIAA0040	184.514695720601	3.01876504683314	0.254651609262635	11.854490358707	2.03961374843707e-32	7.95394680556719e-31	0.210001	0.267105	0.372044	2.19975	2.2934	1.99573
HES4	158.487280244214	3.01502662306502	0.37125014927773	8.12128056764631	4.6129025030624e-16	6.26510549108737e-15	3.58684	0.994199	1.01924	10.8891	8.1632	13.5358
TF	32.2159254322979	3.01439458015427	0.506140056310471	5.95565306987917	2.59035317995129e-09	1.69345066766613e-08	0	0	0	0.736383	0.656528	0.58125
RPS10	22.1939813126412	3.00278467184356	0.702804317995009	4.27257572977075	1.93227897519611e-05	6.95199850932542e-05	164.247	126.343	109.622	188.062	153.996	188.183
SLC25A27	6.08518528519879	2.98786801987806	1.28843035094687	2.31899847568964	0.0203951189786775	0.0400631196034899	0	0.0576248	0	0.11494	0.193895	0.0785322
AGBL2	10.4791630522573	2.98777470306735	0.927313574598932	3.22196804285927	0.0012731333431523	0.003324178353885	0	0	0	0.101328	0.100437	0.0567797
LPAR5	16.4616271548963	2.98038635918657	0.672521771091223	4.43165780990352	9.35113363491284e-06	3.57669181839185e-05	0.0723041	0.112137	0.108322	0.4531	0.609031	0.697098
EFNB1	462.667376523814	2.98006928999257	0.152641143824305	19.52336844005	6.95016382525335e-85	1.68495138336892e-82	1.47066	1.11894	1.09059	8.01579	8.348	9.28599
TCTE1	4.40008518533404	2.97614985259191	1.30782480862099	2.2756487206647	0.0228670428143822	0.0442436824658159	0.0155449	0.0180956	0	0.114898	0.058805	0.034115
TIAM2	19.7848974942425	2.97342332024506	0.81571687140247	3.64516589577561	0.000267219368597481	0.000795695585592419	0	0.0152821	0.0840456	0.212811	0.187474	0.231682
PRR5	94.4762475799251	2.96978191375319	0.425002654191079	6.98767851086876	2.79471872517823e-12	2.63290016686804e-11	0.935054	0.41429	0.245251	4.25551	3.45866	4.92919
DMKN	8.99768362865208	2.96397256285377	1.11034385707721	2.66941861654994	0.00759826843222573	0.0166352216458693	0	0	0	0.044883	0.0449858	0.0149735
C1QTNF1	327.866186251435	2.95953892847946	0.186595936023368	15.8606826683987	1.1859768952315e-56	1.18973930469223e-54	0.874177	0.79394	0.962577	5.96199	5.25674	4.88676
ELOVL3	5.68192862247284	2.95541190694524	1.28896604909995	2.29285473345781	0.0218563696570732	0.0425030418491693	0.0697501	0	0	0.24621	0.131959	0.111733
BATF2	8.81148470022897	2.95353724103273	0.887562814445409	3.32769376202205	0.000875680693098084	0.00236583420538721	0.0400941	0.0454419	0.0439492	0.288689	0.257029	0.284201
IL21R	5.6736144562575	2.95171987654714	1.25994401740759	2.34273891201967	0.0191427736222627	0.0378914724690618	0.0381523	0	0	0.0899307	0.10038	0.0882915
SLX1A	14.001226861708	2.94427843289139	1.22490172110737	2.40368544035485	0.0162307326767663	0.0327496514795731	0.290667	0	0	0	0	4.43577
CCL20	5.8869515425309	2.93566596081681	1.25355880782917	2.34186536960368	0.0191876349361657	0.0379525887654972	0	0.468348	0	1.33688	1.07003	1.11741
F3	594.985948017316	2.92781317300366	0.15644909466263	18.7141586170074	3.79568121444436e-78	8.0017360790301e-76	3.73423	2.86078	2.42287	21.5327	22.3275	22.5263
CXCL10	13.0026580136791	2.9190942627432	0.771847902662555	3.78195529543261	0.00015560131067912	0.000484248323735233	0.09283	0	0.187017	0.587496	0.906297	1.5426
SAP25	15.5639063137946	2.91656255589378	0.742504937121409	3.92800425974392	8.56536942802467e-05	0.000276993916629717	0.339097	0.0840228	0.235842	0.642862	0.912544	1.24038
EIF4EBP1	1337.06684674455	2.90646910126441	0.221686742158167	13.1107032967751	2.85934474515008e-39	1.49611613895515e-37	24.6899	12.9506	12.7928	109.658	84.8701	110.303
CMPK2	19.8032525068732	2.90383044800335	0.647457398690757	4.48497531092435	7.29223777499576e-06	2.84606629125539e-05	0.127055	0.060377	0	0.626037	0.699529	0.358207
HOXB9	882.85087954918	2.90374528471446	0.150958222518442	19.2354231274797	1.87010882295528e-82	4.25040670917305e-80	12.4754	12.4101	10.5931	23.6299	22.1119	21.548
MPP7	60.095989272206	2.90010511704529	0.390460544372464	7.42739608096958	1.10756334476601e-13	1.20408194416789e-12	0.0653581	0.113599	0.0752898	0.747722	0.740764	0.768192
CLDN4	15.1693374585754	2.89646012485504	0.866620877531488	3.34224595777731	0.000831033870317237	0.00225568551551307	0.388301	0	0.11242	0.961017	0.891781	1.74028
MAGEA3	25.9138205703139	2.89499552546653	0.690517379286793	4.19250204601172	2.7589459328232e-05	9.66095992750271e-05	0	0.064172	0.272963	0.669424	0.33922	0.877498
FBXL16	11.1646350408979	2.8884746422089	0.898542319206104	3.2146228179447	0.00130616025216269	0.00340308203975614	0.0593163	0.0682871	0	0.180752	0.11595	0.286513
MARVELD2	5.55011709198828	2.87507403062324	1.15013956767411	2.49976099547415	0.0124277118414479	0.0258516951393832	0.0212674	0.0225882	0	0.072379	0.0929	0.0803049
LOC101928120	9.58023133184942	2.8557126040453	0.956911744190888	2.98430092574518	0.00284227086358998	0.00686092831020652	0.29988	0	0.262554	1.2183	0.537176	0.909689
JDP2	425.731630633506	2.85383760785971	0.184835310053134	15.4398940713186	8.82450776701785e-54	8.12413227715454e-52	0.270902	0.520104	0.319961	2.95142	2.54095	2.86799
GPA33	10.9081690717962	2.84864090552745	0.873302987463765	3.26191590595657	0.00110661966572555	0.0029293702743665	0.0628076	0.0686046	0	0.32599	0.180581	0.273181
SLCO2B1	282.044008314873	2.84636301429536	0.203805985023556	13.9660423317126	2.51203184297488e-44	1.60263224508389e-42	0.894863	0.516454	0.850803	5.05701	4.64554	5.59681
DGKI	67.1351824213402	2.84374589917855	0.339245735382392	8.38255459858066	5.17911566232345e-17	7.6560382544875e-16	0.0415334	0.0265521	0.0419499	0.492146	0.566843	0.562642
PRSS16	50.3778163078143	2.8326148194303	0.383439167423691	7.38739038701368	1.49738480558123e-13	1.61340439866552e-12	0.464469	0.399527	0.501897	2.81307	2.18238	2.44831
SPOCD1	181.403230645027	2.8282432801961	0.227225880806886	12.4468360300901	1.45499587426062e-35	6.47228439969267e-34	0.345016	0.317117	0.285072	2.16077	1.91266	2.22431
KREMEN2	9.62590044290044	2.82333051031797	0.992667070554762	2.84418673094507	0.00445249454679372	0.0102656499726837	0	0	0	0.518465	0.366793	0.711254
CORO7	10.5199567949566	2.82150618049644	0.964715359054571	2.9247032858081	0.00344784799662246	0.00815751414425347	1.69868	0.465803	0.280023	1.68249	1.49716	1.53567
NFKB2	1045.92554963001	2.82124781807502	0.134680650002612	20.9476848977214	1.96977076388445e-97	6.51188307533253e-95	2.80954	2.31822	1.81484	12.9173	11.8322	12.6017
FAM173A	25.7539134979636	2.80986126661321	0.575165460390579	4.88530946330663	1.03266528029727e-06	4.60630149254954e-06	0.852917	1.12216	1.60333	5.54855	6.22827	7.18788
C9orf24	9.4816864485755	2.80978867650536	0.98570390415754	2.8505402734575	0.00436450227787672	0.0100771508149198	4.06e-07	1.04e-06	4.65e-07	0.0660582	0.0830144	0.0792299
UCN2	123.828518734118	2.8068718361823	0.412775474069067	6.79999663863906	1.04621591905221e-11	9.33635383959109e-11	6.18376	2.24939	2.92852	13.3919	13.3754	12.4606
CCDC69	10.7854918651104	2.80571186920669	0.807478913249572	3.47465651816905	0.000511507858189035	0.00144333526774349	0.013792	0.0298701	0.0591634	0.205391	0.272473	0.236954
LOC105378862	8.17145950424598	2.80527241305612	1.15590365996774	2.42690849610634	0.0152280961016844	0.0309325353854352	0	0.289831	0	0.724373	0.494799	0.643885
TSSK6	7.98342914961402	2.80290046341069	0.929618549883088	3.01510814706009	0.0025688764065706	0.00627803699764381	0.145479	0.0940252	0.178193	0.902781	0.567218	0.639499
CXCL3	22.6539612150004	2.79941087799103	0.554083144803557	5.05232996932892	4.36452840149574e-07	2.06863571613415e-06	0.425839	0	0	1.81705	1.67426	1.62954
PTHLH	295.892427501273	2.7980420340815	0.186079117400526	15.0368406362271	4.21176656344609e-51	3.48092934272084e-49	0.822833	0.606319	0.674628	7.04951	7.28326	6.38947
LOC105373132	9.0529968925812	2.79523391906955	1.04528018551066	2.67414800147958	0.00749193797348456	0.0164345844913748	0.109176	0.0194977	0	0.322541	0.906212	1.11412
CSF1R	74.7498586626399	2.79484021661859	0.332066254467621	8.41651381017131	3.87853307532691e-17	5.81021031037129e-16	0.0779603	0.149209	0.17622	1.06857	0.738141	0.898823
PDCD1LG2	231.967540519969	2.79148297359285	0.192411980596735	14.5078438719642	1.08064242631132e-47	8.0199105781247e-46	0.976014	0.83556	0.780139	6.79975	6.18873	6.5874
H1FX	1096.95644346996	2.78515052787487	0.252227422291358	11.0422193692232	2.39054468171761e-28	7.86716356114577e-27	29.3572	16.7096	13.1005	103.937	88.7737	102.427
PRUNE2	1130.57689121243	2.77821955088978	0.122941216749179	22.597950665787	4.53955531384572e-113	2.20107905317333e-110	0.679418	0.535933	0.621715	4.31843	4.90404	4.80782
IL7R	408.06716897241	2.77473559500332	0.183515933495218	15.1198620313566	1.19793327033526e-51	9.95722134302672e-50	1.02804	1.05007	0.626839	7.07183	6.37653	6.40773
ZNF140	25.9093157513054	2.76102060572201	0.6045210006048	4.56728650114671	4.94078494272412e-06	1.98422578069754e-05	0.060231	0.0683217	0.00693068	0.345735	0.530056	0.447953
MIA2	353.38485880261	2.75964042114861	0.198810977014047	13.8807246088511	8.29016047368675e-44	5.15336214744647e-42	1.33572	2.02685	1.37823	2.81416	3.05344	2.70669
LYPD6	83.2104656572968	2.75611325542498	0.318912295172878	8.64222953188721	5.51265394264134e-18	8.9494491350068e-17	0.298796	0.195547	0.330796	0.882773	0.956466	1.15741
APOE	15.603429625534	2.75233210718532	0.705264992006049	3.90255030149251	9.51844488145358e-05	0.000305910957237348	0.254679	0.151825	0.444143	1.19958	0.982643	1.65992
PSAT1	4587.88922809961	2.74963331242484	0.104276941343269	26.3685650634241	3.14404582354912e-153	2.6901935617262e-150	43.1324	39.5746	34.4845	262.44	241.595	257.464
MAFF	441.238645875194	2.74254700772536	0.168815985983821	16.2457778612755	2.39286934863158e-59	2.74068327127519e-57	2.32483	2.24308	2.90404	15.7616	15.2787	13.5145
CD34	10.0739448906937	2.72887517249604	0.925004655481507	2.95012047379972	0.0031765004079094	0.00757589357820137	0.070812	0.0154724	0	0.212686	0.132702	0.144189
CLEC4E	223.125638933617	2.72440287802984	0.2100896869285	12.9678087385462	1.86279816601479e-38	9.37586924666127e-37	0.775729	0.963668	0.966433	6.01213	6.03554	6.47834
STAT5A	49.4099825815272	2.7198296006377	0.400996613428225	6.78267473978188	1.17971038532373e-11	1.04316518327775e-10	0.136081	0.0791093	0.0995851	0.692627	0.791262	0.72693
PIK3IP1	12.7690585455477	2.71949784508603	0.748693299612623	3.63232560848762	0.000280878392033205	0.000832618115042796	0.0600761	0.0638689	0.0837543	0.289354	0.566984	0.263696
MAP3K8	279.041621946985	2.71458003078326	0.241300761659855	11.2497781279688	2.32175357109944e-29	8.0410065345744e-28	0.172136	0.466379	0.441606	2.61738	2.54013	2.4368
CHPF	838.914023996457	2.70431732218262	0.186331143875899	14.5135014250959	9.95086641481778e-48	7.42283604461228e-46	5.80721	3.84061	3.86436	23.1425	23.5099	27.0591
C8orf46	41.5614739534885	2.70399095680379	0.508244593414764	5.32025523112085	1.03621776222639e-07	5.40051005709248e-07	0.161769	0.291961	0.0467262	0.845799	0.997692	1.03068
EFNA1	249.907158852364	2.69853470719218	0.240898263325512	11.2019682912608	3.98773644193534e-29	1.36483798316215e-27	2.07551	0.981959	1.68547	10.083	8.48984	9.43722
TMIE	11.0554792562461	2.69782299553635	0.893575957974839	3.01913113424692	0.00253500779627068	0.00620360420668798	0.117175	0	0.0347358	0.288577	0.294273	0.257725
BOLA2B	7.31623132574652	2.69604234352071	1.15743857735022	2.32931785433737	0.0198422332072817	0.0391194156446909	0.521701	0.166857	0	1.65654	0.641199	0.689511
GPR68	64.3731495376934	2.68608188878539	0.389157490214507	6.90230037023005	5.11670995255307e-12	4.71957279453627e-11	0.0941963	0.0542767	0.112399	0.698683	0.592618	0.65834
EPSTI1	107.467605455841	2.68498226081704	0.266806928373447	10.0633903219293	8.01883072453933e-24	2.00071889741251e-22	0.058204	0.101916	0.0667617	0.481641	0.639364	0.376714
JUNB	1269.38948401353	2.68389416963176	0.228384827798214	11.7516307694619	6.92689924983756e-32	2.63766168817113e-30	15.6095	10.0769	7.19161	57.942	48.4705	57.3615
C19orf71	6.15203472256185	2.6825459982879	1.10262887540916	2.43286391107113	0.0149799299281091	0.0305264865136277	0	0	0	0.0858236	0.0879568	0.0852609
AGAP2	30.6577431858597	2.66407082942386	0.687494831656753	3.87504124649763	0.000106606640618857	0.00034006583211445	0.0238069	0.143677	0	0.405349	0.298648	0.30442
CEBPB	440.921584210739	2.66014093565504	0.204000801123686	13.039855338814	7.25946544978595e-39	3.69217428085967e-37	8.79115	8.31411	6.48103	35.6087	28.575	42.0091
KCNK2	42.3979593651243	2.64916007698547	0.427314789060377	6.19955158306296	5.66242571878118e-10	4.04546387551036e-09	0.133671	0.0922582	0.0598847	0.54659	0.704159	0.595532
KRTAP2-3	39.0642149864176	2.64748965264828	0.438200409960639	6.04173248693694	1.52468110547033e-09	1.03009806596244e-08	0.981244	0.864196	1.61077	6.19334	5.10645	4.50074
ECI1	365.776403119359	2.63816101957217	0.277835046980822	9.4954220075564	2.19321204229971e-21	4.6846493931412e-20	8.50187	4.74795	5.13299	34.1677	27.231	37.1515
DCLK2	110.290900452418	2.6349367466071	0.278166501301512	9.47251640394695	2.73181834188586e-21	5.76734827301477e-20	0.117443	0.33385	0.203478	1.47428	1.34771	1.36954
SLC16A6	19.3859884463785	2.61743954457343	0.66172243842074	3.95549461919439	7.63764673441495e-05	0.000249264548796948	0.0134072	0.127486	0.0719546	0.442292	0.516122	0.278882
TENM1	27.9725785748642	2.61476599039122	0.605662495991652	4.31719977329958	1.5802112808466e-05	5.78840425363754e-05	0.00549676	0.0196208	0	0.095939	0.130565	0.148859
HDX	52.0146948549768	2.60567751540412	0.590270727685694	4.41437698532051	1.01301298591908e-05	3.85337000344639e-05	0.103001	0.192108	0	0.645187	0.600399	0.560185
TSPO	446.451670243615	2.60409340187005	0.490874585695669	5.30500758799628	1.1266830936065e-07	5.84476900128395e-07	16.1518	7.53514	5.67563	50.6538	42.4662	58.4448
RDH14	8.08508362196236	2.5932310565888	0.995111263483661	2.6059709619912	0.00916142281342853	0.0196900201306341	14.9666	19.9546	14.976	12.7575	14.9512	13.9644
IL32	2142.88284876582	2.58662157510488	0.114752986460283	22.5407778472078	1.65387577796894e-112	7.76041195688266e-110	18.9546	20.9583	21.9389	114.695	114.833	95.3086
LCN2	58.8369429016402	2.5725239591434	0.503785165993088	5.10639084434395	3.28370150942039e-07	1.58581414860654e-06	0.773112	0.328604	1.92017	5.20043	4.6172	5.27376
PKP2	101.050462222652	2.57098402227358	0.343113653136692	7.49309740014726	6.72669435979596e-14	7.44646089479391e-13	0.186543	0.277501	0.497019	1.38961	1.83519	1.93873
GPAA1	1212.30825521333	2.57048709900403	0.479984419601653	5.35535528660976	8.53884647885815e-08	4.51002399714854e-07	27.8714	13.0433	10.1599	88.2178	78.0355	99.5186
PFKFB1	11.3048992396488	2.56966771668554	0.941179086532872	2.7302643603692	0.00632835560306512	0.0140795748856203	0	0	0	0.12234	0.0524724	0.153823
FGF1	44.8363693564218	2.56609391917034	0.47519252143591	5.40011427666466	6.65984594429336e-08	3.57469074190743e-07	0.162064	0.0226712	0.106246	0.573119	0.4644	0.509699
PKP3	225.938563293788	2.5647218081756	0.361339842312121	7.0978107251185	1.26748604603901e-12	1.24935013974922e-11	2.98163	1.31271	1.01668	7.63814	6.87506	9.39515
ARL10	10.6159424198544	2.56262899854567	0.993793377819887	2.57863360306081	0.00991919340588304	0.0211623037961242	0	0.0225043	0.0112162	0.141141	0.131976	0.211326
TRIML2	181.355242746063	2.56013851451986	0.220594721941824	11.6056199893805	3.85880663804717e-31	1.43189289176107e-29	0.28455	0.505982	0.639252	4.12184	4.19705	4.96402
MED12L	24.003963309851	2.55318215717074	0.595520372058523	4.28731287284968	1.80847490254508e-05	6.55684843779181e-05	0.0457648	0.00855315	0.0304136	0.129987	0.191267	0.096337
DUSP9	10.1911953557626	2.5524842843541	0.919068302765988	2.77725200256853	0.005482065710133	0.0123746318776528	0.13011	0	0.0670617	0.263272	0.228778	0.403771
ULBP1	115.477210981341	2.54861452685649	0.270676204575643	9.41573172585349	4.69798583384745e-21	9.7903870972987e-20	0.477418	0.350453	0.254579	2.07983	2.02402	2.00275
CCDC85B	355.047783047082	2.54644380435731	0.310425726329947	8.20306948932038	2.34325658868969e-16	3.26485083932176e-15	23.3708	11.2347	11.2411	70.74	54.5359	71.5869
EVA1B	50.8700946554902	2.54252926308373	0.430176055477987	5.9104388324418	3.41197534578784e-09	2.19022918710635e-08	1.83874	1.24954	0.6404	4.11988	3.91275	4.75653
KCNE4	25.0171986186084	2.53856244680576	0.583960917161771	4.3471444273085	1.37921405928541e-05	5.12048180356445e-05	0.150247	0.222652	0.0400468	0.857436	0.899292	0.596783
PDGFB	673.590190978305	2.53549208324546	0.208238735585316	12.1758906964102	4.17807968531681e-34	1.7514221067037e-32	3.72577	2.07618	2.13383	14.6911	12.3697	14.7598
ZNF726	20.5595532330071	2.5304673616139	0.742002236755314	3.41032309104528	0.000648859636194204	0.00179537992544814	0.0836747	0	0.0338441	0.187287	0.209924	0.283673
PARD6G	46.701162960921	2.5242065440679	0.51784486885453	4.87444540997659	1.09114552353066e-06	4.84635199550443e-06	0.356223	0.057092	0.205304	1.45772	1.0734	1.16408
SHANK1	69.0468022865619	2.52371224653844	0.426645567276369	5.91524309662792	3.31385773149305e-09	2.13194933933206e-08	0.099449	0.0215621	0.122009	0.443881	0.516488	0.370592
SPX	70.9977627105563	2.52149736912378	0.38829273303442	6.4938052005734	8.36949559620033e-11	6.71128351391014e-10	0.217428	0.490267	0.591474	2.10793	2.88519	2.08685
LOC107984104	13.5173183962228	2.51683530984582	0.849760919672292	2.96181579027714	0.00305830695822056	0.00731800181185661	0.0153447	0	0.0328859	0.10536	0.0604553	0.0803756
CPA6	266.336418700734	2.5162049085115	0.230904354473798	10.8971739153452	1.18892813758148e-27	3.79257646694303e-26	0.745731	0.333179	0.878883	4.9474	4.37451	5.02869
TMEM63C	23.0273201094371	2.50826215466261	0.738526383971459	3.39630676587926	0.000683017643470162	0.00188451719307985	0.0994938	0	0.0417205	0.186324	0.195663	0.255617
SLC37A1	93.2660273155786	2.50376030164763	0.306011935626258	8.18190407025677	2.79393443300968e-16	3.85950334877102e-15	0.138569	0.153639	0.290138	0.533947	0.444097	0.439879
ZFPM1	100.041831294701	2.50153945035973	0.405749369956182	6.16523311084839	7.03793811988688e-10	4.97201786750241e-09	0.293574	0.0625056	0.220092	1.0713	0.92437	1.03223
TAGLN	75.5299118532107	2.49958543279562	0.376914653413919	6.63170139487953	3.31839373639496e-11	2.77250748360718e-10	0.39821	1.03191	0.598774	1.75134	1.27531	1.16289
PTGS2	41.2376920381263	2.49830757260063	0.417257937879324	5.98744168966097	2.13167326463804e-09	1.41327799942684e-08	0.167781	0.259341	0.133045	1.00646	0.972694	1.15457
MIOX	14.3672690668594	2.49064294345244	0.678738581805177	3.66951726366919	0.000243008927377892	0.000728676119900808	1.6e-07	0.15383	0.0871327	0.720483	0.443748	1.00305
TMEM145	60.9195626892419	2.48654301454251	0.371644488183792	6.69064951479335	2.22182220929985e-11	1.90670359035255e-10	0.579306	0.496979	0.625041	2.44847	2.313	1.38841
C6orf226	11.614898577055	2.4840787643459	1.11158697335042	2.23471381358372	0.0254361431524845	0.0486642296851294	2.64885	0	0	3.20856	2.52907	4.14323
WTIP	83.2695745260077	2.46200240137777	0.374912276182598	6.56687592747343	5.13818240179506e-11	4.20359961847643e-10	0.37207	0.54124	0.190608	2.0294	2.2569	2.29188
TMEM249	31.5904546915992	2.45471039194176	0.67507721472907	3.63619203608718	0.000276698088261489	0.000821901243996655	0.622652	0	0.308358	1.42516	1.54759	1.83346
MMP15	111.349535525784	2.45375097668912	0.350847876182995	6.99377463356596	2.67587280942551e-12	2.52584334107096e-11	0.927327	0.457722	0.254466	2.6432	2.20239	2.86977
WFDC3	35.223620439917	2.44589992268008	0.502792105149014	4.86463470216022	1.14668391579721e-06	5.07289058369411e-06	0.381009	0.153939	0.201177	0.96136	0.667761	1.31303
ESRP2	12.1742254888733	2.44426711226721	0.875764554306563	2.79100941028905	0.00525439446197234	0.0119254832023482	0	0.0235392	0.0571713	0.1183	0.14374	0.109614
SPATC1L	14.0052981780829	2.43886129912706	0.775515827718201	3.14482465986918	0.0016618640084626	0.00423056945521473	0.0722942	0.0212026	0	0.302061	0.0655795	0.233767
FHDC1	154.953035674263	2.43749392621314	0.276559952926787	8.81361853159704	1.21169868166504e-18	2.09079110599047e-17	0.20138	0.231229	0.395455	1.25394	1.44697	1.50107
SRRM3	31.8970029942998	2.43702125764339	0.500090887958169	4.8731566927635	1.09829043021402e-06	4.87362190295704e-06	0.254165	0.0830391	0.11238	0.661389	0.472698	0.567767
C1orf122	292.272642807521	2.42969875725399	0.282005183165485	8.61579468143395	6.94581312640443e-18	1.11516333042692e-16	8.8892	4.49883	6.48078	25.7819	17.2853	26.3627
KIF5C	88.0726233323005	2.41748336453206	0.351805591066178	6.87164566431608	6.34654397568266e-12	5.82073320745776e-11	0.0813582	0.0977271	0.231988	0.659522	0.766223	0.662461
NTM	87.606304589747	2.41044645851588	0.319917982812361	7.53457632273726	4.89922888997624e-14	5.48608032591181e-13	0.0492692	0.0340424	0.160611	0.536009	0.503118	0.428043
AIF1L	198.953736925087	2.40840629882374	0.227932661892817	10.5663062012423	4.26982493210051e-26	1.24967552238097e-24	0.835018	0.677818	0.537145	3.59091	2.99016	3.65321
BRSK1	14.1992392126673	2.40545866939551	0.970659186114499	2.47817020001062	0.0132058133894164	0.0273129193178518	0.0639006	0	0.0132449	0.190714	0.144104	0.248921
FITM2	195.504290216365	2.4052623636256	0.223958695543705	10.7397587657239	6.6217180494778e-27	2.0363532927633e-25	4.48043	3.93106	3.10401	3.82998	4.50328	4.86737
LIMD2	194.710293888953	2.40428503558439	0.288939223813107	8.32107529000472	8.71688541009112e-17	1.26922737913099e-15	0.836233	0.389405	0.350895	2.85476	2.45918	2.93631
ADAMTS6	49.3530388349848	2.40069289133151	0.391483098894573	6.13230276890706	8.66160587283214e-10	6.04566789953054e-09	0.0719599	0.0696473	0.0395393	0.348742	0.24423	0.236255
LUM	150.849301863286	2.39621846005473	0.225344598322294	10.6335739924309	2.07985969277382e-26	6.23786373012124e-25	1.09847	1.32005	1.47651	6.61952	6.24883	6.65183
ZDHHC12	444.363501899373	2.39621010843927	0.297718170826868	8.0485853509853	8.37564897873968e-16	1.11262274013468e-14	7.25094	3.9712	4.39571	18.6337	15.4501	21.1918
GPT2	1216.76008584348	2.38981106443542	0.175294212225416	13.6331430119455	2.54383999128194e-42	1.50996985821544e-40	6.23959	4.29551	3.8088	22.345	21.4228	22.4945
ALS2CL	132.49773250577	2.38656348540229	0.357313158290644	6.67919283135111	2.40261856812608e-11	2.04856328792274e-10	0.37628	0.144833	0.0860057	1.0117	1.08916	1.06558
APBA1	55.231672787318	2.38444227488525	0.495177969524341	4.81532382625121	1.46961371118534e-06	6.40797393372361e-06	0.0411891	0.0689219	0.204317	0.446646	0.550553	0.498372
MYOM3	27.1211689109163	2.37398113305523	0.509601966496358	4.65850073024041	3.18520677080388e-06	1.31887326183072e-05	0.0392161	0.0905225	0.0484049	0.24284	0.224337	0.30216
SSC5D	82.4286557555224	2.36349689346042	0.365609730978139	6.46453497596249	1.01610794075582e-10	8.05905458355191e-10	0.1155	0.0603783	0.124176	0.44276	0.535555	0.322961
FMNL1	871.48096928706	2.36192351642014	0.193447806164864	12.209616450275	2.76188080371659e-34	1.16785808636225e-32	2.77725	2.03049	1.38726	8.33904	7.543	7.77809
EFHD1	109.886585720189	2.35442396675686	0.278855501028922	8.44316844412072	3.08849539418108e-17	4.66513541056677e-16	0.916683	0.697771	1.23275	5.06595	4.35201	5.14623
PTRH1	43.4323009094172	2.35372336673024	0.482536501155449	4.87781413653511	1.07267928742065e-06	4.77161862838558e-06	0.196345	0.341782	0.460432	3.18824	1.81605	4.43906
SLC26A7	23.3458942422714	2.3501302770598	0.558285499861794	4.20954919596083	2.5588072402412e-05	9.01438850001174e-05	0.083678	0.0423044	0.0328405	0.358972	0.423259	0.293316
CDK5R2	51.0551623366889	2.34066203651652	0.371109428313905	6.30720175219223	2.84125367526151e-10	2.12160554211262e-09	0.479105	0.575792	0.720326	2.69775	2.13833	2.1326
CYP3A4	14.3567806456266	2.3370129912467	0.741635491938375	3.15116120607789	0.0016262270614417	0.00414710708901315	0.0188831	0.018143	0	0.293969	0.181327	0.42205
DHRS2	11.3440244025305	2.33252386778633	0.840900648422314	2.77384001565771	0.00553989145833576	0.0124896560993416	0	0.0484558	0.190826	0.369225	0.3764	0.25699
SDCBP2	8.94741003819212	2.33086532057466	0.871655655384153	2.67406665255606	0.00749375559948055	0.0164360930262431	0.0956614	0	0.0247845	0.176413	0.178515	0.155239
C1orf115	13.2608547612654	2.32977954775014	0.731961718985479	3.18292540076998	0.00145795172144636	0.0037575063324165	0.0442972	0.0299184	0.120316	0.296818	0.361712	0.3436
PIP5KL1	19.381994531523	2.31550259783667	0.669893756535184	3.45652213540977	0.000547194264167192	0.00153628406998185	0.0417393	0.12064	0.186691	0.585613	0.410307	0.410359
GBP1	1463.8674448375	2.30909908002986	0.129498527870795	17.8310836269408	4.05485354989755e-71	6.93904702785997e-69	4.70076	5.23616	5.70829	23.4533	20.869	22.2219
PCSK9	59.8815428003914	2.30442443800964	0.440275402996639	5.23405219170792	1.65833593388364e-07	8.36413123934515e-07	0.568951	0.349735	0.197338	1.53509	0.984101	1.86705
SLC16A7	73.0895181897265	2.30208001036048	0.492144581564293	4.67764981388856	2.90181555623066e-06	1.20771985925411e-05	0.0275191	0.113944	0.145732	0.367949	0.662531	0.45594
C3	1124.94054193555	2.30122559281739	0.142587258339527	16.1390689435779	1.35570936308094e-58	1.47165286532652e-56	2.33154	2.4091	3.21066	10.9682	11.6144	11.0711
PPDPF	2238.18915142757	2.297836661174	0.442032493790125	5.19834331967687	2.01072503090742e-07	9.99248592401071e-07	129.19	65.9077	54.778	266.897	227.463	259.917
TIGD5	151.705348960467	2.29576566133863	0.371557537685935	6.1787621794371	6.46061299312604e-10	4.58196375416925e-09	3.7455	2.03283	1.01469	8.71635	6.55819	9.60758
ARHGEF2	2581.24257435396	2.29270786149335	0.08669587197846	26.4454097890956	4.1204241532323e-154	3.99571264886114e-151	3.48836	3.84273	3.31216	14.6967	14.7875	14.0646
ZNF771	26.1534285526123	2.29009104541159	0.581698740229422	3.93690219186031	8.25402289559395e-05	0.00026769903464729	1.52515	0	0.464185	2.75809	2.21702	2.39565
C3orf20	53.6417795590146	2.28732787132498	0.396626504902472	5.76695667851906	8.07157896579906e-09	4.94771123626267e-08	0.0735234	0.0984121	0.0838457	0.292821	0.447857	0.206117
EFNA3	34.5983298396559	2.27983361230447	0.446170675865938	5.10977913974226	3.22535630779198e-07	1.55919019119781e-06	0.224254	0.215521	0.386731	1.09441	1.51246	1.13101
SLC3A2	1901.06218421616	2.27649333298663	0.18954388213391	12.0103762113425	3.13415990739443e-33	1.2663747225822e-31	25.4743	19.589	15.5686	90.3696	74.9716	89.019
ADAMTSL1	206.226705645479	2.26912507288584	0.188974504537885	12.0075725476022	3.24222760269198e-33	1.30641115536724e-31	0.126897	0.136252	0.106455	0.727081	0.714554	0.719562
C9orf16	223.055208917648	2.26256690568344	0.875587269400833	2.58405642104839	0.00976458191898344	0.0208551119915921	11.6765	2.21346	1.28633	22.9652	14.3668	26.3604
FBXO6	7.66334046246829	2.26004461328644	0.978462993155271	2.30979058901188	0.0208997505770803	0.0409107484718355	0.101761	0	0	0.315494	0.255242	0.243835
FAM50B	56.7347141050973	2.25939444480386	0.408266687879244	5.5341141265783	3.12805257789082e-08	1.76976479183197e-07	0.446213	1.10097	0.595256	3.66234	2.75233	2.3883
CARD9	7.64885766576544	2.25721158626558	0.978664840258188	2.30641941287079	0.0210872082948152	0.0412388453692365	0.0304864	0	0.104962	0.149146	0.286686	0.146037
COL7A1	10720.8533117653	2.25650981495622	0.190860224359306	11.8228395808034	2.97457169258226e-32	1.14465925503443e-30	17.4539	8.17796	8.37772	61.4759	60.7936	66.8944
SESN2	716.099606568584	2.25413390338858	0.236493428277572	9.53148643413003	1.5504705717583e-21	3.3511359490039e-20	5.12389	3.80316	2.22318	14.8123	14.995	16.8739
FCRLB	13.4964201670032	2.25321322143655	0.742112868866135	3.03621364884725	0.00239569544148349	0.00588645031956399	0.203073	0.0801344	0.230125	0.777362	0.366289	0.795184
COL13A1	147.826908728176	2.25241946976786	0.213776345444809	10.5363363055028	5.87429671038041e-26	1.70895039898387e-24	0.367041	0.293245	0.145861	1.55382	1.36305	1.71672
NLRP1	103.482406278124	2.24881854008229	0.252399055642898	8.90977398609602	5.1136700905871e-19	9.0490809169927e-18	0.193237	0.192649	0.208699	0.894818	0.857973	0.891876
CARMIL2	13.5041616552996	2.24468986084963	0.714064325314823	3.14354012834903	0.00166917527960584	0.00424843807824087	0.0571735	0.0862717	0.0495889	0.147993	0.179039	0.253026
WDR17	86.4040586285232	2.24380698262687	0.311778462239857	7.19679918396887	6.16424443160287e-13	6.27906859258371e-12	0.24705	0.139494	0.151298	0.782838	1.0508	0.75188
IFITM1	7.65606262661653	2.24180734766501	0.989879151650839	2.26472831953912	0.0235293565140966	0.0453502080103417	0.171198	0.46651	0	0.592798	0.901567	1.11044
MASP1	11.4303969916773	2.23508380961604	0.769879158984566	2.90316185797783	0.00369415659017249	0.00867396315748976	0.0101354	0.0207287	0.00343808	0.0500664	0.0379693	0.0379678
ZNF296	40.8543931471911	2.23423221752428	0.607729031472662	3.67636249351169	0.000236583284575581	0.000710924941820338	1.09148	0.324797	0.176074	2.09715	1.59021	2.11213
ICAM5	43.6777340620454	2.23219080629424	0.454667613736424	4.90950034454899	9.13087394557345e-07	4.11455057039378e-06	0.40697	0.157422	0.187926	1.22315	1.36012	1.49058
DNAH17	24.8421441869532	2.23130083981011	0.553691198596932	4.02986510434749	5.58088705302404e-05	0.000185383838943338	0.0164806	0.00908046	0.0179809	0.0720089	0.064182	0.0509857
FLNA	66138.4117304807	2.23022297453423	0.195484879604726	11.4086725226206	3.78460886178391e-30	1.36264654711655e-28	163.045	99.6075	92.7802	488.547	445.255	520.168
SHMT2	4319.97435820724	2.23014531094497	0.112786117340982	19.7732253181716	5.06331652935906e-87	1.36390744881587e-84	24.1285	23.771	20.2061	98.9436	85.9044	96.3264
SARDH	531.989533406466	2.22504871095486	0.177463654401404	12.5380530366067	4.62212091071733e-36	2.08799288097187e-34	2.27517	1.63852	1.61117	7.05562	7.35332	6.95515
MTHFD2	2585.47770843628	2.2099439113855	0.12104838089117	18.2566994710354	1.83025916158809e-74	3.4575259434364e-72	32.9264	26.1613	27.0385	139.503	121.572	145.575
LSR	639.949988825856	2.20444208061802	0.257596256647295	8.55774113067325	1.1510045714942e-17	1.80220801904786e-16	5.38233	2.30248	2.58266	15.141	13.5855	15.8244
NUDT13	13.0347934534278	2.19829777595751	0.737442319081265	2.98097589340443	0.00287331410209745	0.00692971259319838	0.0510483	0.0269887	0.0818949	0.540601	0.332435	0.388872
KCNAB3	44.2324151772416	2.19661213803874	0.42752852636301	5.13793116151884	2.77779593513113e-07	1.35272245304377e-06	0.106684	0.332403	0.210912	0.756689	0.905073	1.17187
FSTL3	1728.68385913302	2.19602277920186	0.189888797219977	11.564783238149	6.21480414356678e-31	2.30026822066978e-29	21.7332	14.7633	14.7625	67.2954	54.5097	66.0964
F8A3	12.981476855887	2.1950420304993	0.712173433637286	3.08217342408935	0.002054950774699	0.00511574772698471	0.232254	0	0	2.07992	2.348	3.99608
FLRT1	15.8225534184582	2.19395899963015	0.651531598169043	3.36738694761035	0.000758841321765086	0.00207561223512504	0.0729377	0.0950833	0.0230033	0.0765168	0.0622421	0.0827848
SH3GL3	29.9461637783638	2.18948140197178	0.489830001910079	4.46988014910061	7.82634402183222e-06	3.03740662063958e-05	0.0158977	0.0168029	0.05932	0.172102	0.267778	0.203491
NFATC2	14.2210955872384	2.18760983076432	0.755457983436896	2.89573990708519	0.0037826577062142	0.00885888568581416	0.00465235	0.0343247	0.0340639	0.0855707	0.0718332	0.127585
SORBS3	1308.60846925472	2.18505279994957	0.177059446443351	12.3407863508071	5.46198092734649e-35	2.38588512219766e-33	5.48587	3.67401	3.21522	17.3658	15.0641	15.5282
MAPK11	212.810623971662	2.18434865769469	0.249526764180721	8.75396539071323	2.0598428847311e-18	3.46787900477993e-17	1.73663	1.51633	1.153	5.88289	7.01516	5.53845
SRCIN1	9.07000897616504	2.18121956556969	0.941208829350537	2.31746611118682	0.0204783546368884	0.0402049057292724	0.0242849	0.0130317	0	0.0499673	0.035809	0.0581247
COL12A1	1999.86054639989	2.1799374092752	0.0993454861432644	21.9429940292562	1.01027333253228e-106	4.08206552639294e-104	2.00465	1.86504	1.91636	8.36568	9.27299	9.05335
ALKBH7	167.551932509141	2.17855234559801	0.728527968090617	2.99034826529409	0.00278659535697566	0.00674439535150881	2.73224	1.25975	0.483612	9.22313	6.21226	7.16372
NCF2	49.140602708934	2.17215343279491	0.598552616416153	3.62901000383346	0.000284510216584825	0.000842182663907787	0.0842519	0.142148	0.481445	1.31081	0.799827	1.36767
IGFBP1	118.788987244691	2.16894831168318	0.289384621244238	7.4950365446428	6.6279893608973e-14	7.34278242525606e-13	3.00772	1.75356	1.64841	7.79085	7.93205	10.1813
ACOT11	14.112376312599	2.16830078302135	0.93581004470838	2.31703089241475	0.0205020490005877	0.0402351328605704	0.0152952	0	0.22419	0.339968	0.251853	0.335353
HES6	20.3112564056156	2.16642778099249	0.61684959311469	3.51208431548677	0.000444606921512623	0.00126933312665802	0.3981	0.577124	0.625606	3.175	1.2281	1.39306
CELSR3	81.2894036773659	2.16443886582489	0.355523974249137	6.08802506327784	1.14311979914268e-09	7.86929512462346e-09	0.175533	0.169881	0.0710813	0.456046	0.624239	0.556857
TIMM17B	325.393285533429	2.16239162780473	0.264219702414287	8.18406654782385	2.74422407660779e-16	3.79804789898543e-15	7.44124	5.35231	1.52863	27.4694	21.1472	26.194
KLF16	507.091775417444	2.15448393319118	0.552431061976596	3.90000505308743	9.61906804080566e-05	0.000308940083288936	7.52304	2.86653	2.19152	15.2924	11.9641	19.9447
TGFB1I1	1145.5815286064	2.15369577602587	0.228457771224776	9.42710665730376	4.21556788662783e-21	8.82297129192639e-20	22.9162	13.6115	9.38442	54.0171	47.8817	49.3355
PLBD1	20.1666021401447	2.15232854704148	0.592788853996505	3.63085191722274	0.000282487237589325	0.000836875632988659	0.136928	0.28801	0.0964234	0.725422	0.791089	0.614787
VGF	29.9070925041411	2.15180623629577	0.52663193691264	4.0859774834596	4.38916350134426e-05	0.000148787630600218	0.280408	0.39022	0.104755	1.04273	0.840061	0.706755
MCRIP1	224.899231207992	2.14450202047413	0.391785770127443	5.47365980080529	4.40834985937346e-08	2.44281360207415e-07	5.25823	2.91643	1.36017	10.2472	7.74678	13.3382
RAP1GAP	71.7974711748672	2.14366190623304	0.352541595497294	6.08059285375731	1.19738986621899e-09	8.22343389708286e-09	0.195426	0.140614	0.230599	0.696168	0.870615	0.754929
PRR16	8.93999440185512	2.13894585324635	0.832966740985309	2.56786465533571	0.0102327100129719	0.0217450693716127	0.04075	0.0205911	0.0415155	0.16793	0.134868	0.142282
CBSL	71.6120324593363	2.13507460096644	0.582322503195551	3.6664813556921	0.000245910839260759	0.0007367701478655	0.220529	0.125687	0.153126	0.316332	1.42743	1.27419
MROH6	165.535942965502	2.13312811306064	0.27400057650883	7.78512271849871	6.96455729567272e-15	8.49591567195352e-14	0.987079	0.462417	0.445361	2.9562	3.13698	2.57914
LIMCH1	219.598065664967	2.12959369444804	0.188895682806017	11.2739140609952	1.76543472366745e-29	6.14354389724084e-28	0.330397	0.28912	0.280853	1.42766	1.43024	1.20641
C19orf70	149.076911351296	2.12805910478771	0.347819473768354	6.11828625272713	9.45870451681814e-10	6.57050219205524e-09	1.19015	0.337245	0.259013	4.43287	2.97809	3.61622
EGLN3	233.181925429069	2.12731092921231	0.189008104238509	11.2551307669213	2.18501779047894e-29	7.58550567549084e-28	1.71277	2.43598	2.3205	8.83916	9.73182	9.45842
FOXD1	185.256986305876	2.12355208461477	0.227928770541998	9.31673557298234	1.19974754785597e-20	2.41710911788269e-19	3.68395	3.88949	2.27458	11.7968	10.0622	10.8442
DOCK2	879.15227280015	2.12228211960978	0.151217861085321	14.0345995134287	9.57357185542146e-45	6.27284577517841e-43	1.00249	0.973427	0.693658	3.97161	3.50031	4.03548
CASP1	25.7284230038213	2.11740208992176	0.516585743281628	4.09883957786154	4.15226697786037e-05	0.000141217852373058	0.214242	0.0303787	0.124579	0.582525	0.395892	0.568598
1-Sep	19.2397354298806	2.11705770038365	0.731075264604372	2.89581360891661	0.00378176947679866	0.0088582316923532	0.0887661	0.0663581	0	0.455928	0.289473	0.123298
ADM	1297.8548622077	2.10842405758272	0.190710632438695	11.0556188221991	2.05911881112435e-28	6.8072595969579e-27	28.9337	20.8422	15.6789	81.6041	73.7119	93.0769
YARS	3776.33763481692	2.1080292702197	0.10603925484903	19.8797065598107	6.09894863667686e-88	1.77430613738203e-85	16.804	14.9348	12.9772	66.9575	59.79	66.1014
RIMS3	18.653128160847	2.10450488620297	0.573325781028377	3.67069641003778	0.00024189051147467	0.00072562164980626	0.046885	0.0438753	0.0499135	0.245458	0.147781	0.128758
PTGER4	81.5543733036454	2.10326262251224	0.296480386837439	7.09410374476294	1.30192440763753e-12	1.28044573586853e-11	0.475258	0.378133	0.348684	1.80527	1.355	1.7602
ZDHHC24	86.1219464213708	2.10127492596716	0.40657561948396	5.16822658632157	2.36325692850694e-07	1.16017331360317e-06	0.530257	0.415785	0.287061	0.80899	0.773972	0.974783
RNPEPL1	489.644799186945	2.09874357141933	0.586733902598533	3.57699386744893	0.000347568324571426	0.00101418833484774	7.58216	2.69818	2.7807	14.6927	12.3115	18.2861
AARS	4433.38526555411	2.0963015430877	0.103408831256501	20.2719779115182	2.27333885949546e-91	6.74856878575939e-89	21.3906	21.2445	19.1681	82.1201	76.1603	86.7449
RNF187	1646.23479094097	2.09465806445654	0.160453855685332	13.0545823003743	5.98373198492723e-39	3.07559595239404e-37	15.9686	11.002	10.8255	49.6349	44.9023	51.9731
FHL3	239.408994098262	2.09461824848098	0.217853318701179	9.61480991416103	6.92371151592407e-22	1.52363551755872e-20	4.73851	2.54317	2.71995	10.7861	10.4297	11.5833
NHSL1	385.793364747618	2.09311600566362	0.149768722023424	13.9756551126626	2.19484632514488e-44	1.41266524980342e-42	0.356171	0.275504	0.343925	1.50092	1.40713	1.34492
MFSD3	141.699346679226	2.0928314156257	0.433645533520633	4.82613391318632	1.39208923222953e-06	6.08636308145801e-06	3.0964	1.51849	0.179557	6.28157	4.47251	6.73573
PDLIM2	118.863040557975	2.09169353728714	0.403186883829807	5.18790075068533	2.12677892348114e-07	1.05296549424631e-06	0.585973	0.318319	0.194758	1.67107	1.30386	2.12429
S100A3	48.0263363878361	2.08736778742212	0.459494920976721	4.54274398286083	5.55266721148844e-06	2.2092203845271e-05	1.54583	0.808327	0.0771937	5.01052	2.42063	5.17346
LOC105379045	24.5606706199221	2.08444872383428	0.513921481505925	4.05596730015312	4.99272446617635e-05	0.000167607131513965	0.122349	0.0916043	0.0824886	0.620727	0.449893	0.349876
PIK3CD	779.289028524833	2.07868950149118	0.207653454657842	10.010377650188	1.37227692625704e-23	3.37751948719711e-22	3.63777	1.97976	2.9219	11.101	9.59102	11.0579
SLC1A5	3988.62656533773	2.0755327720177	0.213547713574019	9.71929287970713	2.49508139684129e-22	5.64439408996164e-21	31.6647	19.2956	16.698	87.9343	72.2372	89.6705
TNFAIP3	630.356721300642	2.07344989412346	0.140828421253737	14.7232346685733	4.57254863613706e-49	3.57592970221772e-47	1.92787	1.51607	1.83515	5.44821	5.42934	4.99455
SLC25A22	236.077427237201	2.07229336283461	0.345964561737121	5.98990067777298	2.09969226633318e-09	1.39270969931976e-08	2.7508	1.06181	0.967014	5.37354	4.09837	5.46051
LY6K	21.7186916164708	2.06482615754913	0.686807173082651	3.00641320952052	0.0026434950482027	0.00643660511736801	0.144402	0	0	0.685437	0.523103	0.616527
FAM189B	809.408565507779	2.06395614134405	0.210584518760063	9.80108202396251	1.113859942453e-22	2.56770312566106e-21	6.96539	3.85536	3.94223	15.4853	12.6324	15.0399
FBXL6	187.433733103746	2.06349807755142	0.396390290778046	5.20572306022211	1.93242662358999e-07	9.63629676610902e-07	5.30429	2.43742	0.69598	19.6901	12.9752	19.3667
PXYLP1	25.1783853366074	2.06128683356603	0.578238622137383	3.56476851364019	0.000364177459530658	0.00105925321462367	0.0956654	0.167741	0.0338671	0.480069	0.492	0.470185
SYP	26.1981437799488	2.05477201343368	0.522952042352183	3.92917867610102	8.52364900424715e-05	0.000275828695029542	0.100344	0.138469	0.235547	0.735392	0.489595	0.682552
GPR85	9.60209841021678	2.05333368821489	0.893212383451192	2.29881910087412	0.0215152137145058	0.0419552254769424	0.0240639	0.0499067	0.0636675	0.0761604	0.172738	0.298521
PYCR1	1464.84974762327	2.05246344474887	0.216419755120797	9.48371577078657	2.45385902169913e-21	5.21077858826796e-20	18.9678	10.7156	10.4175	50.2262	42.158	50.9498
HCFC1R1	472.92452972521	2.0476299747977	0.256405109054519	7.98591721650256	1.39481270416511e-15	1.8212698020454e-14	5.44239	2.8725	4.23098	9.67103	8.25223	11.4147
CD82	505.439573465128	2.047037122396	0.171427522169652	11.9411229684004	7.22412052314409e-33	2.86327131143471e-31	4.08409	4.66143	5.68269	17.9757	16.1547	20.2227
EEF1A2	4348.12498765617	2.03992467863217	0.141961290754027	14.3695839041553	8.03123085461281e-47	5.64358859957478e-45	57.2502	44.7454	40.8639	158.366	141.524	156.945
RPS28	467.212008132626	2.0383466872407	0.177282534277509	11.4977298556099	1.35430643766152e-30	4.94968377945337e-29	60.8294	47.8423	47.2398	157.427	165.684	169.911
GALNT3	179.388124653809	2.03350441683914	0.214271365844065	9.49032274484598	2.30320046758405e-21	4.91236862191755e-20	0.568814	0.662718	0.49183	2.49876	2.37945	2.71521
LMNTD2	16.580028175908	2.03286630020137	0.730349354842938	2.78341630169379	0.00537897389219294	0.012160794876568	0	0.0669193	0.0315308	0.171581	0.220483	0.193458
SEMA6C	65.8037379164978	2.02840583094927	0.40350734841145	5.02693653271696	4.98377203996485e-07	2.34380692186643e-06	0.263061	0.0106547	0.246755	0.581734	0.671549	0.613058
ANKRD2	15.3334551265199	2.0243487662472	0.707639028576723	2.86070819230927	0.00422695916450889	0.00978910173649838	0.18651	0.0410528	0.0813114	0.764042	0.479411	0.942657
SLC24A3	11.0971009920166	2.02130336338285	0.744731486683773	2.71413710783675	0.0066448658194153	0.0147341796050632	0.0423533	0	0.0601116	0.17136	0.146672	0.294804
VASN	262.553628431395	2.01883334776514	0.205883354158355	9.80571428913263	1.06391586130081e-22	2.46036885826416e-21	3.5201	2.87034	2.41686	9.30553	8.27842	9.08663
FAM169A	164.849266312447	2.01393710121989	0.218828940428931	9.20324842441922	3.47288805130957e-20	6.68209386168637e-19	0.482864	0.501808	0.414523	1.82834	2.24193	1.85621
IKBKE	256.242525740645	2.0057424821152	0.187458840307492	10.6996420058139	1.02172184663142e-26	3.11571613859552e-25	1.44204	1.05581	0.86977	4.14954	4.24508	4.20461
PLAG1	50.6512743127141	1.99411743893159	0.370193778325929	5.38668544876494	7.1768874374179e-08	3.83382316065666e-07	0.173973	0.112007	0.0607857	0.555067	0.562307	0.474102
NIPAL3	343.027134574182	1.99021773768675	0.15438509402972	12.891255792503	5.04161026202403e-38	2.4859411142848e-36	0.759285	0.615563	0.689827	2.6946	2.91175	2.80076
ACTR1B	479.944994973311	1.9899233605967	0.228635452218626	8.70347682866738	3.2186813484217e-18	5.30826971588912e-17	6.97131	3.24673	4.57572	17.2295	14.0807	19.1824
GAS2L1	670.307547363152	1.98322668349186	0.250106842188875	7.92951790576833	2.19998239842956e-15	2.8169845041863e-14	7.22236	4.02924	3.80395	15.1852	13.0144	16.2605
KIF26B	327.242305978116	1.98066656674749	0.214009732774157	9.25503032536221	2.1416960521899e-20	4.20419848517603e-19	1.18898	0.74733	0.764121	1.80695	1.71682	1.95307
INSC	7.52326265868248	1.98037168223929	0.876000229656906	2.26069767471969	0.023777984570282	0.0458172689838815	0.0215387	0.0347083	0.0461146	0.0874561	0.0655307	0.0730987
ACKR3	146.201621977406	1.97963412655304	0.226530671072948	8.7389231540993	2.35342880264584e-18	3.93935274606287e-17	1.47721	2.03583	1.60071	6.37836	5.47565	5.30293
CLTCL1	667.396279415059	1.97775573011272	0.132568805378203	14.9187112644669	2.49036817226213e-50	1.99037886998489e-48	1.55283	1.67234	0.867679	6.20066	5.51459	7.35708
CRIP2	850.866254381728	1.9758820497543	0.483408242253108	4.08739834584729	4.36237720624752e-05	0.000147948563399572	23.8342	9.10635	9.9942	26.2558	23.0975	29.3721
SLC29A2	14.8982694116883	1.97183050733526	0.634923230381222	3.10562035374154	0.00189880330990508	0.00476535420046227	0	0	0.07653	0.0860565	0.225405	0.181442
ZNF319	178.732531510239	1.97076183937282	0.265375062064609	7.42632643791154	1.11655240543521e-13	1.212947818481e-12	1.4489	1.03956	0.712597	3.31074	3.56636	3.51884
PABPN1	192.216355911686	1.96331697065014	0.207534559957946	9.46019290015109	3.07375632150787e-21	6.47045722903812e-20	18.9308	13.0176	8.86181	8.29065	9.11662	9.02912
DUSP1	842.907214814022	1.95778857412746	0.13848688939425	14.1369958029308	2.24672803567225e-45	1.51300490772632e-43	13.4451	10.8459	11.0225	40.6443	36.5082	42.2584
HOXD9	269.251524620622	1.95458317065805	0.228476453991751	8.55485603224838	1.18015928448319e-17	1.84190954421593e-16	5.54147	3.56897	4.01662	15.3162	14.8001	14.3526
STYK1	45.7737920658215	1.95373509082768	0.497265964714596	3.92895397928354	8.53161633699819e-05	0.000276025113963469	0.366508	0.0291294	0.192149	0.873918	0.828933	0.764065
MAMDC4	190.275029103405	1.95339686914805	0.410534237052928	4.75818261388079	1.95343739075899e-06	8.36464535942898e-06	1.44525	0.85453	0.474301	2.89124	2.6463	2.9715
ACSM5	82.930879135457	1.95139382282892	0.350527210320446	5.56702522764207	2.59124891872659e-08	1.48161583222472e-07	0.416542	0.598032	0.188595	1.25788	1.55586	1.70841
MMP17	18.5076447064104	1.94865235843399	0.706748936239543	2.75720593058455	0.00582976240710529	0.0130642002732635	0.108351	0	0	0.386796	0.284233	0.530355
LAMA5	861.714575767022	1.9467616210747	0.235816811659817	8.25539793949486	1.51396951178864e-16	2.14223740452117e-15	2.5413	1.37202	1.95118	5.57939	5.60883	5.94818
DSEL	68.5426793270913	1.94030776606973	0.344653470759648	5.62973517078797	1.80486529527511e-08	1.05351406842182e-07	0.206632	0.186525	0.0951737	0.739275	0.557973	0.664652
SP6	15.8946218540802	1.9387955352272	0.80075118497884	2.42122093803511	0.0154684726431915	0.0313463921799753	0.156938	0.115571	0	0.249407	0.263853	0.398818
ADCK5	111.50575157881	1.93810414503721	0.290190737181559	6.67872504774206	2.41029879698451e-11	2.05270528694009e-10	0.825366	0.634265	0.891801	2.45055	2.05829	2.61486
KIAA1324	20.2047295766952	1.93639415736247	0.56891152949527	3.40368239518789	0.000664840089824128	0.00183750027485878	0.0555981	0.0620607	0.0205887	0.115355	0.146934	0.163475
ENG	27.0401446209476	1.93532527520224	0.522210746446121	3.70602345580399	0.000210538809715773	0.000638286270555571	0.0620241	0.275504	0.226887	0.44815	0.403007	0.578643
TPGS1	25.9154966958848	1.93478067712478	0.672169973912788	2.87840985496893	0.00399685491797774	0.00931255031826112	4.41497	0.736936	1.14664	5.01245	4.86707	6.15687
DOK4	108.70841956412	1.93461472703397	0.288166288065199	6.71353592407816	1.8996382148865e-11	1.63891681338903e-10	0.740934	0.765494	0.33455	2.00172	1.5035	1.90317
PPM1J	29.4599151717833	1.93424551533608	0.603928436249981	3.20277271152612	0.00136111359375046	0.00353296901047363	0.741489	0.0434355	0.546538	1.43995	1.13559	1.46641
TFR2	23.6444268109758	1.93358500390832	0.618124948089778	3.12814587064277	0.00175912852622804	0.00445168468032586	0.0741261	0.0339338	0.291337	0.507188	0.387073	0.343872
JOSD2	50.4952352728995	1.92958984887016	0.515800953382357	3.74095828287424	0.000183319950385597	0.000561738360713903	1.79859	0.381798	0.36533	3.4408	2.93401	5.50822
GPSM3	43.0965363954847	1.92806973909306	0.454074611219267	4.24615182495201	2.17473296207951e-05	7.74385940426159e-05	0.249799	0.263063	0.0378919	0.90793	0.704183	0.749224
IL6	484.352441729209	1.92696036672938	0.162873778641471	11.8310042463688	2.69893266967567e-32	1.04134415419369e-30	0.896689	0.592295	0.480801	1.95061	1.74164	2.20092
LTBP1	28.9784007761667	1.9243102394266	0.453512136813064	4.24312842639489	2.20425205418617e-05	7.83937662107386e-05	0.0861283	0.085364	0.0856318	0.361389	0.340475	0.286689
APOC1	16.7888083385354	1.92319357233339	0.79628863893004	2.41519654847462	0.0157267207173395	0.0318121095194576	0.444558	0.794872	0	1.01942	0.980928	1.36132
SDC2	2514.2491375019	1.92062659639534	0.103769765329974	18.508537532951	1.76220286422462e-76	3.66185755185877e-74	17.7432	21.5141	21.1895	60.8519	60.5701	60.4598
ADAM15	1395.48549916512	1.92060023366609	0.22937832846787	8.37306752775954	5.6137414840283e-17	8.27330127929844e-16	10.2644	6.49708	5.01032	22.2531	19.8769	23.8759
NUDT18	36.8573603815261	1.91966041219088	0.411597773973192	4.6639232123639	3.10237184805975e-06	1.28750644513202e-05	0.427613	0.446499	0.468691	1.08033	0.846769	1.65603
IRS2	3201.39296620742	1.91944745516865	0.139401534281522	13.7691989192337	3.90519361104446e-43	2.38676244816188e-41	19.6673	15.3248	15.2718	51.3217	47.0971	54.714
PTX3	80.070787565341	1.9167433639363	0.391820817639103	4.89188750992237	9.98735240824981e-07	4.47278411731533e-06	1.70489	1.46059	0.447535	4.21099	4.76923	3.61432
ERRFI1	7725.34995577414	1.91664379727069	0.0758083467447172	25.2827542028445	4.94410455093738e-141	3.59584723989676e-138	34.1972	33.6052	35.6107	103.491	100.659	100.698
PRR34	16.2219489375163	1.9118103201311	0.806067358380659	2.3717748898452	0.0177028726652416	0.0353522770165574	0.363907	0.0765379	0.024166	0.475706	0.48067	0.398218
RFTN1	536.253059289073	1.91152553865338	0.155232800986906	12.313928026169	7.6221209928608e-35	3.28995169027161e-33	1.2501	1.18039	1.4807	5.91366	4.87212	5.42997
AGRN	12708.4661225112	1.9103604944659	0.347636448330738	5.49528251033216	3.9008542759704e-08	2.17484960897912e-07	75.453	41.804	44.1433	160.846	150.694	177.328
COL16A1	53.1927624243452	1.90940288262403	0.441094644049999	4.32878274170926	1.49935752307614e-05	5.52016403949585e-05	0.0995627	0.0329656	0.15394	0.369199	0.320233	0.396784
PIM3	484.386350052067	1.90786532561128	0.276142628025824	6.90898518367421	4.88132932064445e-12	4.50531829302628e-11	15.0822	11.2909	5.92087	29.9414	31.7377	31.7002
CD151	2553.5774713848	1.90703181261607	0.224457932381898	8.49616581770608	1.95956009314575e-17	3.01627101744953e-16	62.7796	32.0845	37.1558	128.812	113.345	145.733
G0S2	563.186187398318	1.90351825182177	0.205966882770752	9.24186561555362	2.42236214599593e-20	4.73597846447001e-19	14.618	20.2731	26.392	58.2	55.683	48.9827
LONRF1	315.77071624313	1.90318249076185	0.16998523067791	11.1961638265387	4.25774080159288e-29	1.45382858450634e-27	2.22145	2.38467	2.34184	7.01771	8.75705	7.62216
PHLDA3	259.350820459011	1.90201232603837	0.268149102901989	7.09311463456051	1.311267493413e-12	1.28876330805307e-11	3.20372	1.98359	1.49027	7.83943	7.44501	7.80741
THEM6	299.010253519949	1.90183316802823	0.32890916123678	5.78224443757318	7.37104973396154e-09	4.53358517675283e-08	9.061	4.36652	3.21758	19.4894	15.1809	17.8818
ATF4	9803.67255222882	1.90090475788203	0.0961562295486661	19.7689194637146	5.51443806074615e-87	1.45841847330206e-84	77.6984	93.2586	81.6207	101.961	93.3817	97.3607
FKBP10	5261.69172395869	1.8927663465909	0.131532240722597	14.3901323066697	5.96816322631901e-47	4.23477572146519e-45	28.0196	24.0265	18.5601	92.6173	89.0121	97.7934
TNFSF13	27.6055218171064	1.8895095809553	0.485899584904314	3.88868325814149	0.000100789552184556	0.000322358141177783	0.378329	0.585645	1.28224	1.79195	1.32739	2.1046
DUSP8	97.4840021187125	1.88504731638716	0.317214626056522	5.94249811183447	2.80710889522969e-09	1.82776213026012e-08	0.659375	0.609323	0.563518	1.75932	1.927	1.83342
MYCL	24.3505639702895	1.88377605388733	0.522755153058819	3.60355329424246	0.000313896348878457	0.000921666590792499	0.0729727	0.166969	0.0549444	0.401753	0.341497	0.398933
CSRNP1	233.353879351104	1.87361427693669	0.187512312425235	9.99195334271044	1.65291929788123e-23	4.04770439511455e-22	0.576033	0.47759	0.513563	4.12757	3.27873	3.85167
MIF	3104.23162077134	1.86931679261445	0.180499011468139	10.3563824389388	3.9148957830682e-25	1.07445422755679e-23	465.849	331.258	313.984	1021.53	895.826	985.552
MVD	483.399457436997	1.86911594987056	0.245986189448169	7.59845889748373	2.9967800614768e-14	3.43507980884488e-13	7.52643	4.53754	3.93407	11.1085	14.5359	14.8454
ETV2	8.47646740165404	1.86688445471122	0.823715904832596	2.26641787994931	0.0234258098817248	0.0451805662343633	0.139404	0	0	0.127066	0.155184	0.0502989
CREB3L1	66.8287540971516	1.86429507196402	0.332107909570545	5.61352204581569	1.98249330673255e-08	1.15073214843303e-07	0.264519	0.257604	0.153142	0.762411	0.758164	0.647992
SLFN5	779.280771592144	1.86401039597064	0.12755550112622	14.6133281552957	2.30954390411374e-48	1.75888092299678e-46	1.33855	1.19529	1.49589	5.03751	4.88795	5.02611
APRT	278.927673096153	1.86249137830637	0.580932063930227	3.2060399037125	0.00134575324989519	0.00349746771001883	21.7273	6.27517	8.44072	31.9999	28.6863	39.8774
DNLZ	44.0764865974719	1.86033794389709	0.420769882284248	4.4212716314148	9.81217314530265e-06	3.74319094077032e-05	3.23033	1.3249	3.28447	9.13195	6.29946	7.81915
LPAR4	23.6882742570973	1.85947408013031	0.71340831068587	2.60646540316108	0.00914820652191909	0.0196674271457043	0.0476257	0.0369885	0.202075	0.201593	0.298414	0.578881
CXCL2	83.9297547462377	1.85660993065113	0.352198078853937	5.27149363418618	1.35317982226286e-07	6.93564259853262e-07	0.996917	1.8258	2.37412	5.19128	5.72627	5.01051
DND1	12.7985371073248	1.85574869012479	0.825992092328606	2.24669062495881	0.0246598058184354	0.047309619550905	0.198109	0	0	0.542582	0.327618	0.570049
NOL3	252.830361985086	1.85565763583548	0.271304249536746	6.83976619977027	7.93225310771512e-12	7.17553194681742e-11	2.73248	1.13318	0.938489	4.79445	4.8803	5.39283
COL5A2	23.1866564148856	1.85479962320429	0.519509534240367	3.57028986179512	0.000356586419326565	0.00103904368099443	0.0570978	0.071977	0.033176	0.174857	0.132322	0.197842
SCAND1	173.636349189907	1.84838080889272	0.415502339292338	4.44854489156616	8.64539815655112e-06	3.33481733187994e-05	7.98012	2.68491	1.84506	13.5258	11.0619	15.2633
METRNL	212.575711408821	1.84759170113955	0.287318050547549	6.4304755570301	1.2720533563502e-10	9.96944403096441e-10	4.52874	2.2218	2.66547	8.23686	6.68614	9.35572
TSPAN4	449.907173313392	1.84492209907642	0.23117184396981	7.98073877594436	1.45460017665385e-15	1.89254151785393e-14	6.74207	4.37107	3.98805	13.3549	12.4843	16.8798
TRIB3	1471.1811990722	1.84387087198129	0.222575845393449	8.28423618349897	1.18869501243483e-16	1.70184622548003e-15	19.607	11.371	11.9935	41.0183	32.4445	41.5254
C8orf82	208.382785458187	1.84146186554494	0.239754752983899	7.68060629717154	1.58337400073296e-14	1.86946089404721e-13	7.88962	7.39589	5.68166	20.2879	15.2286	21.0944
PDLIM7	2646.54309027327	1.83732869790741	0.17434631674398	10.5383855089147	5.74771297719842e-26	1.67547561054766e-24	30.9824	22.7139	23.8551	77.291	71.6357	62.9423
ERVMER34-1	58.8979844632796	1.83677398352737	0.41331574799185	4.44399709532382	8.83027969361583e-06	3.39892163067838e-05	0.656314	0.229703	0.279262	1.3787	1.51709	1.13904
KLF2	35.2717912517648	1.83526618432122	0.757199607021699	2.4237548029639	0.0153609730283914	0.0311719745634739	0.94348	0.135289	0.0519357	1.04348	1.09044	1.25405
RPS6KA4	1088.93030731215	1.83502771641863	0.409182709215922	4.48461695738543	7.30450321907551e-06	2.85008862190645e-05	14.2102	7.20334	6.28069	28.2964	26.5456	29.3944
RARG	313.318579032145	1.83426936294094	0.270462107839317	6.78198279823614	1.18537591281449e-11	1.04753815478733e-10	2.18593	1.65672	0.839171	4.9436	4.45714	5.39735
RPS6KA2	915.054464620623	1.83159989102437	0.108260589349458	16.9184363583324	3.29051012820336e-64	4.83472326513596e-62	2.76449	2.8982	2.8734	9.97017	9.26597	9.49075
ARRDC1	220.735085710536	1.82708720393232	0.296181577657881	6.16880772389829	6.88068357273543e-10	4.8632858721579e-09	2.51263	1.29632	2.38179	3.17771	2.4355	3.9296
TRADD	82.1786629434128	1.824188404008	0.316793704469003	5.75828489731397	8.49728559323615e-09	5.18680303143991e-08	2.05299	0.873134	0.673824	4.30523	3.90466	4.39536
MARS	3016.26855008932	1.82145626930955	0.126850448085165	14.3590842350565	9.34538452361149e-47	6.53547900386792e-45	25.8919	23.1089	18.9577	73.1202	67.006	76.4367
TRAF1	188.755764083527	1.82010293500854	0.260308823085528	6.99209083055369	2.70819442623063e-12	2.55469494967255e-11	1.00418	0.410254	0.616873	2.47289	2.0875	2.32959
ISG15	268.324772998162	1.81972693854193	0.298610501554951	6.09398172223042	1.10136240942624e-09	7.59621508179901e-09	25.5602	11.9182	12.1152	44.821	42.7619	53.4335
TPRA1	287.119149442067	1.81867308116631	0.297967847513491	6.10358834465847	1.03713199034737e-09	7.16680376797761e-09	2.20156	1.01181	0.562705	3.08806	2.38893	3.52619
ZNF747	21.4720524580092	1.81650331090971	0.809240070184635	2.24470262637299	0.0247872293359201	0.0475227412574527	0.348223	0	0.172219	0.56583	0.410972	0.457004
AP5S1	182.350199102819	1.81619120962794	0.227899305478425	7.96927048906642	1.5961376047266e-15	2.06928855600295e-14	2.09235	2.92275	2.5528	9.01436	6.82242	7.93276
PALLD	4402.01399511931	1.81566730424577	0.117857500313227	15.4056152507929	1.50054125127262e-53	1.37275931075544e-51	6.51766	7.92256	8.36555	25.232	25.0426	25.3847
CARS	1585.42371476154	1.81440370946476	0.136146282640007	13.3268692635725	1.61535479569329e-40	8.96830185425749e-39	6.36443	8.04611	6.03841	19.0274	17.6789	18.7868
CCL5	69.7433432164311	1.81356717996228	0.316496887192834	5.73012643520033	1.00355804264037e-08	6.05967425830088e-08	0.809017	0.968057	0.556213	2.7944	2.65456	2.45207
HPS6	353.886442791084	1.81081735277577	0.315763350760894	5.73472934212361	9.76681851376273e-09	5.9145771066275e-08	6.28865	2.39072	2.51098	13.1873	9.53689	13.047
POU2F2	16.3005589474006	1.80810298453506	0.676219679313957	2.67383964094247	0.00749882994280519	0.0164422641465246	0.0434376	0.0167679	0.00988495	0.0741426	0.0614587	0.0497438
CSRP1	2944.56398144652	1.80646738031423	0.10220645744559	17.6746893049875	6.57013678624612e-70	1.08601374650836e-67	24.2781	26.3394	21.1904	80.3105	73.844	76.4863
CNN2	6146.13216252197	1.80163315955898	0.157450879157884	11.4425093666984	2.56361617657502e-30	9.25319129142935e-29	69.501	50.3838	44.9673	190.958	165.875	191.412
RARRES1	29.1908150719222	1.79848359704314	0.629821200239134	2.85554629847373	0.00429628583893183	0.00993383783390596	0.270047	0.298364	0.0372935	0.806961	0.832241	0.934482
ENKD1	122.84369103429	1.79414160660798	0.306420351089073	5.85516464631438	4.76537678133349e-09	2.99814751995142e-08	2.22141	1.54048	0.404399	3.40749	3.33272	3.18754
ALDH16A1	189.013571611982	1.79291774429746	0.255082619086113	7.02877268047882	2.0835810779555e-12	1.99262132543989e-11	2.3454	1.81393	0.855803	5.6457	5.00937	5.67351
LUC7L2	284.327421482564	1.79159291583594	0.17043122255424	10.5121167881417	7.59689452461705e-26	2.20128342141593e-24	19.5864	11.5422	14.633	34.164	35.701	31.3545
ARMC5	112.705303176813	1.78810980229664	0.286177680750344	6.24825037930385	4.15075924031964e-10	3.02793098844982e-09	0.901615	0.841879	0.451596	1.98874	1.75638	2.01152
OAS3	2645.65904542316	1.7875400481421	0.0910036560251141	19.6425080729592	6.70057742203518e-86	1.70994033650743e-83	8.46967	9.23635	7.96351	27.2276	26.7045	28.2764
SLC15A3	24.0220617173605	1.78594954357783	0.708939752722114	2.51918380471728	0.0117627235472716	0.0245923333033102	0.607327	0	0.221294	0.600163	0.766506	0.810066
PROSER2	564.085397438509	1.78466771889784	0.164730769127677	10.8338456036383	2.37947568272505e-27	7.47556226369731e-26	4.32732	2.82213	3.12939	11.3695	10.0227	10.4256
FSCN2	27.6604674912103	1.78143099668412	0.490793802931859	3.62969333769574	0.000283758130384372	0.000840127369137201	0.0531337	0.129522	0.0619195	0.195323	0.268046	0.364273
CREB3L4	65.5483939632338	1.78118399696253	0.315745628762494	5.6411992271866	1.68869825548771e-08	9.8888103157505e-08	0.557008	0.648317	0.444906	1.37571	1.65451	2.10473
RPS2	25155.33890288	1.77990042070565	0.161297330149431	11.0349031757481	2.59330679926716e-28	8.49600015813965e-27	1116.3	800.512	739.741	2829.14	2476.32	2804.47
TUFT1	887.227638620695	1.77857645463389	0.138951125751177	12.8000147175405	1.63920165037028e-37	7.9215372778359e-36	5.32239	6.10613	5.29749	18.8043	14.7804	16.7036
PSMB10	118.075838885122	1.77777179910145	0.226950600245833	7.83329851155168	4.75234173092037e-15	5.88319683557172e-14	3.27621	4.69187	3.30779	9.81168	9.95557	11.3854
COX4I1	1740.87531345823	1.77662962536715	0.138869954377029	12.7934774180428	1.7831300693658e-37	8.58854635397183e-36	6.79344	7.9269	5.61222	40.8419	31.0171	41.681
CERCAM	1154.16319983294	1.77654303741168	0.232324991631619	7.64680125429042	2.06040404066033e-14	2.40341918006777e-13	6.93468	3.56912	3.93181	13.5772	11.8225	13.4798
TXNRD2	247.523423725697	1.77395262285348	0.216554821471219	8.19170227105402	2.57557119027003e-16	3.57824818850696e-15	2.06444	2.33279	1.35374	2.64564	2.18232	2.72738
CAMK2N2	113.9213595874	1.77392132044384	0.338983937642477	5.23305420540242	1.66731818136851e-07	8.40360716084075e-07	5.63201	2.86221	3.01079	8.87978	6.75316	9.74097
RASSF7	245.280182740099	1.7732449308989	0.375242558259828	4.72559652914172	2.29440809764472e-06	9.70469909518467e-06	6.57553	2.32774	1.91358	13.6674	10.5123	12.0044
ICAM1	2604.6357466026	1.77066448126914	0.124225029581872	14.2536853259686	4.25235031688055e-46	2.93150178717273e-44	16.5718	12.31	11.7287	43.9341	39.9983	43.3503
MEF2D	820.495052619436	1.76969392291112	0.118099793207401	14.9847334601447	9.2395488977651e-51	7.50829487524532e-49	1.26549	1.31398	1.26318	3.66452	3.45096	3.42135
PLSCR3	384.131577827947	1.76670170496067	0.264159086052528	6.68802171964419	2.26207570724702e-11	1.93667764788788e-10	6.50793	3.9574	3.15097	12.4315	11.97	14.5185
NUBP2	262.656519213462	1.76628627824594	0.282426589712358	6.25396595995029	4.00158267253699e-10	2.92497595752377e-09	3.68507	1.84454	2.05862	7.95245	6.4575	7.52023
KRT7	33.2353845652826	1.76306534384944	0.49430995331004	3.56672029774731	0.000361476942943186	0.00105202953422401	0.123883	0.0389935	0.4375	0.363987	0.523099	0.456055
SFXN2	270.544037464958	1.76293394320947	0.174162566453083	10.1223470640826	4.39741976644586e-24	1.12416288089141e-22	1.80178	1.7732	1.45489	4.87174	4.67976	5.65114
HELZ2	606.292668403735	1.76154374905257	0.238264418300786	7.39323043539294	1.43303807389584e-13	1.54751089999175e-12	2.54897	1.44162	1.56184	4.05051	4.4939	5.39733
LRRC24	17.0233915320886	1.75469099665233	0.678132935421352	2.58753248072528	0.00966660815841012	0.0206628188497037	0.339945	0	1.51921	1.01187	1.69455	1.8728
HSF4	81.963617917412	1.74005061845068	0.282279768262761	6.16427677108957	7.08060048760342e-10	4.99245829823943e-09	0.675214	0.391843	0.555875	1.42093	1.8394	1.82125
FAM83H	1136.56881814676	1.73972078097349	0.14100273038862	12.3382063324491	5.63983090755422e-35	2.45619701740371e-33	3.70923	2.71772	3.09285	8.24983	7.36522	7.98514
PIEZO1	2204.71650459564	1.73730199715098	0.204381555733806	8.50028756711153	1.89121601834339e-17	2.91415552996007e-16	10.8583	6.14375	6.95043	20.4702	21.1951	24.0218
NOG	190.089323596769	1.73299098345154	0.203626981730305	8.51061567934453	1.73012200029484e-17	2.67442663297436e-16	3.78908	5.0375	3.54519	11.6537	10.3984	10.7595
ACACB	179.849656278001	1.72900135643547	0.201816850901195	8.56718033561004	1.06049745064148e-17	1.66407722945317e-16	0.298133	0.260796	0.296941	0.89724	0.883214	0.917394
SLC52A2	480.152875038486	1.72899403109027	0.300640163297187	5.75104141817915	8.86953806040467e-09	5.40043116896803e-08	16.2236	7.58105	8.22759	27.1478	24.9975	32.7928
SPSB2	58.07570326746	1.7244906556952	0.375482882363553	4.59272775589673	4.37489631589997e-06	1.77065224849975e-05	1.32599	0.662448	0.227503	2.57228	2.58138	3.08791
MACROD2	558.359038231954	1.72382488818219	0.139617481190706	12.3467697130819	5.07068375625784e-35	2.22163150357008e-33	2.24154	2.03925	2.40937	7.1267	7.31292	7.42722
GADD45A	1797.85408647029	1.72194336280175	0.150451403196328	11.4451798136754	2.48588500025038e-30	8.99494607304527e-29	34.7333	50.4544	38.9005	133.185	130.417	112.194
KIF3C	461.267600621585	1.7209214262074	0.16415496182786	10.4835175680649	1.02845821883307e-25	2.95651250022645e-24	1.97647	1.52032	1.82928	4.81405	4.90998	5.80033
POU5F1	356.655545006755	1.72035187793825	0.180260570521703	9.54369484662827	1.37832131168129e-21	2.99542611533388e-20	2.80699	1.98065	2.00876	6.75362	8.65529	8.39253
VASP	1912.5094355965	1.72020573651203	0.210719102695576	8.16350162138455	3.25449582314122e-16	4.47644372551909e-15	17.6371	8.49414	8.88532	35.8381	30.2946	40.2918
ANK2	415.89059241378	1.7189452790533	0.169991344565481	10.1119576614159	4.88972899515611e-24	1.24346150285911e-22	0.223445	0.236425	0.319371	0.885266	0.757254	0.851821
PTPN6	65.8136190420346	1.71685181247135	0.321821054569519	5.33480264294043	9.56485320853528e-08	5.01190038801708e-07	0.165605	0.459032	0.122864	1.31193	1.10374	1.46102
SLC39A14	2133.3678277683	1.7163849247832	0.116263890187902	14.7628375586713	2.5435019564851e-49	1.9998799707585e-47	12.6455	11.0188	11.0416	32.2117	30.423	33.4291
BTBD19	43.4525203367111	1.7099256361442	0.454008866766908	3.76628247003398	0.000165696319720986	0.000512376417232453	0.286532	0.199396	0.462252	1.44316	1.25216	0.738029
NPDC1	472.538899404922	1.70939608401414	0.307431357549808	5.56025285656554	2.69384073817559e-08	1.53785743239804e-07	12.5925	5.19613	5.02062	20.993	17.8665	24.9418
GSTA4	38.8443515458233	1.70694145439894	0.394548382840208	4.32631719869512	1.51623038120782e-05	5.57650749053073e-05	0.458006	0.489277	0.719116	1.86249	2.06994	2.24901
FAM200B	460.509353064487	1.70233869284177	0.155788080459737	10.9272717644257	8.53767862454728e-28	2.75975718383699e-26	4.21407	4.83565	4.46283	6.31144	6.48585	6.09484
BDKRB2	51.9989347574806	1.69965877379199	0.344697414321185	4.93087184056526	8.18634304623995e-07	3.72469646389135e-06	0.220627	0.149482	0.123767	0.543437	0.536173	0.592453
UBALD1	495.32733806917	1.69943859540899	0.179273177289711	9.47960325745019	2.552516993344e-21	5.40449959027392e-20	7.62362	5.18435	5.16819	16.1009	14.2321	15.5066
PLEK	99.8364621610109	1.69671972588209	0.253512713923176	6.69283879149455	2.18882230295087e-11	1.88060302532329e-10	0.65647	0.557621	0.763434	2.09338	2.33514	2.08024
HHIPL2	23.1919807372558	1.69458081023172	0.619712293168773	2.73446376473642	0.00624819720202021	0.0139203976873313	0.0272496	0.131668	0.160414	0.268062	0.445959	0.440593
UBE2S	2425.58405580313	1.69106434446222	0.384183585837962	4.40170899226149	1.07401546066309e-05	4.06415944089627e-05	47.2422	20.542	22.6729	85.0041	75.1552	86.6456
UBALD2	1023.26091926038	1.69013934164164	0.149036579208485	11.3404330038824	8.27340814541956e-30	2.92810206528644e-28	15.9541	17.9284	16.5046	45.925	46.4734	36.5463
TOR4A	420.471657079759	1.68948588801126	0.293268017080645	5.76089375455721	8.36696972043596e-09	5.11369502325469e-08	5.63389	2.25471	2.54532	8.70503	7.8804	9.4125
THOC6	213.133944263019	1.689108375555	0.266196187668784	6.34535148811627	2.21918186797317e-10	1.67428524126233e-09	4.64472	2.01357	3.01339	10.0132	9.14026	10.2155
POLE4	91.3139808696487	1.68756723966081	0.299487327031724	5.63485358925406	1.7520712484876e-08	1.02434197670823e-07	7.13703	3.45535	4.4587	17.2166	12.7693	13.6732
PKD1	607.181476746812	1.68750994984489	0.260354047085446	6.48159676692511	9.07569299788191e-11	7.25357309599947e-10	2.15582	0.859727	1.15806	3.88981	3.63254	4.02475
RAB42	228.62366150696	1.68637253925156	0.202200930615975	8.34008297644468	7.42384225041088e-17	1.08312145811912e-15	2.85909	2.55216	2.18998	8.04644	6.83598	7.72823
REEP4	315.671400500973	1.68525962173369	0.209497700140125	8.04428698074724	8.67490146676243e-16	1.14922692837456e-14	7.14469	4.56854	5.51369	17.1111	13.8433	19.7007
KMT5C	74.9974779637901	1.68513020304631	0.398447416665552	4.22924113085862	2.34480917599834e-05	8.29868473821699e-05	0.392103	0.18116	0.0916126	0.844991	0.723529	0.978843
BCL7C	372.061184861728	1.68428738573428	0.256726341114203	6.5606333125943	5.35797289553657e-11	4.37357316153058e-10	1.42871	1.06332	1.5615	2.14763	1.89301	2.55227
CRB3	90.3628058714723	1.68416762695035	0.369236777537661	4.56121310066023	5.08589322290073e-06	2.0380000776946e-05	2.76739	0.446264	0.792942	4.76339	4.10025	3.6805
CP	1898.6635272556	1.68283967468365	0.146782131222457	11.4648810496776	1.9803148874915e-30	7.20141508836284e-29	3.49532	3.85337	4.16304	13.7323	14.5843	14.1219
YDJC	315.305446886021	1.68177890201639	0.260601907053499	6.45344050253299	1.09338940871885e-10	8.62029395079914e-10	13.47	9.5195	7.0512	26.7041	21.6061	23.3832
SRF	1572.3506163424	1.68047451487972	0.147920397237561	11.3606679421018	6.56408272631333e-30	2.32880847163302e-28	8.12918	5.09003	5.16489	21.0117	18.3131	21.5628
PBX4	51.9176902841243	1.67934974993369	0.375119560682103	4.47683865613412	7.57564569470767e-06	2.95034383601654e-05	0.0991251	0.24992	0.243905	0.958161	0.730271	0.478282
NDUFAF3	312.143119141205	1.67783936490254	0.323968682223382	5.17901716112683	2.23057951704612e-07	1.0998647340662e-06	11.6506	3.99394	5.87082	18.4762	15.5319	22.4832
NDRG4	20.9425531148241	1.67749292821737	0.748830693621152	2.24014979955675	0.0250811994365639	0.0480420235718013	0.0177952	0	0.208292	0.278298	0.224465	0.210175
LOC107986211	20.3208233956502	1.67661369266951	0.566478840756794	2.95971106428197	0.00307927691143267	0.00736454487893778	0.0488821	0.0492523	0.0181777	0.206324	0.141138	0.10342
MVK	216.665912745225	1.67651080154573	0.199572684864606	8.4005023166527	4.44572773398892e-17	6.61899238675566e-16	1.9648	1.48992	1.93078	5.2245	3.81	4.83831
RELB	183.763218751209	1.67164045450146	0.336251854541888	4.97139400696812	6.6473202439919e-07	3.06569182844344e-06	3.71983	2.64988	1.30501	6.7799	5.04214	6.99116
B3GNT7	134.935236356809	1.66987660908939	0.271745731118214	6.14499665631532	7.99651992632228e-10	5.60565681196549e-09	0.983147	0.608318	0.997072	2.56082	1.79951	2.55742
ITGB1BP2	22.3306645510073	1.66975748660628	0.530863037432354	3.14536399950251	0.00165880299801289	0.00422573527304649	0.34995	0	0.251995	0.48345	0.940224	0.437973
BRI3	640.63069220332	1.66747723186522	0.180492604213612	9.23847954396938	2.50024661723989e-20	4.87203446687781e-19	3.54024	2.22791	2.44343	5.33438	5.18623	5.47242
ZBED3	49.4053169642375	1.66695018842343	0.467798653027321	3.56339245022597	0.000366092726137394	0.00106439831988697	1.78652	0.859489	0.180761	1.73312	1.94666	2.46885
CAPN15	795.592943517816	1.66661659005849	0.429399052957335	3.88127681833543	0.000103909483710571	0.000331898847179176	3.92758	1.58036	1.66184	6.2551	5.68438	6.34082
C16orf74	138.604796493704	1.66391897750664	0.31394227192124	5.30007942964774	1.15752311572009e-07	5.98767113842972e-07	6.66134	3.158	4.05288	8.8455	10.323	9.99616
RPLP1	4361.71218597539	1.66388097578524	0.185486757100016	8.97034916022639	2.95575961660065e-19	5.32769261252454e-18	626.442	414.428	391.277	1247.41	1020.64	1255.88
ZNF579	159.428931664503	1.66366951639729	0.368873929030518	4.51013038728376	6.47877920133114e-06	2.55532327176146e-05	3.16778	0.905358	2.35656	6.41304	3.83701	6.24759
WDR18	346.597987851118	1.66119953416654	0.317239637375301	5.23641858851738	1.63722409157963e-07	8.26861059398105e-07	11.3345	4.07924	4.89354	23.1021	18.2718	25.7736
NT5M	40.0361475374813	1.66116384017815	0.463602460873405	3.58316441428847	0.000339456792116198	0.000991712893778312	0.178659	0.0399577	0.0979815	0.18785	0.366492	0.612947
SCO2	92.8527976906555	1.66114334455766	0.36124757927311	4.59835149041043	4.25847106420789e-06	1.7259325745324e-05	5.30316	3.40276	2.0958	6.05293	6.1292	5.95495
NFKBIL1	247.972453892933	1.66107268836729	0.321389327783815	5.16841271557287	2.36090502175934e-07	1.15941000832246e-06	6.06958	2.01864	2.0775	9.15578	7.9038	10.4981
SCARB1	1305.68218683867	1.66037285941677	0.175458230152106	9.46306626926178	2.99042753206485e-21	6.3041679538283e-20	14.7247	11.2109	10.2935	35.5931	32.6592	36.8785
WDR34	646.96440479712	1.65978539161048	0.282785797831025	5.86940859244374	4.37352395891543e-09	2.75996874214246e-08	19.6176	8.96391	8.70294	34.6505	27.5418	34.1926
DVL1	882.25753053469	1.65869321336047	0.420355532090284	3.94592930682357	7.94910662093414e-05	0.000258501464136168	10.356	5.32975	4.60614	17.0726	16.7219	20.5101
SPSB3	122.109307218786	1.65769030164495	0.293560764696961	5.64683875025382	1.63424979331741e-08	9.60088751760703e-08	2.38145	1.46714	1.06224	5.21573	4.2617	5.72978
GATM	21.5663508059117	1.65701778713436	0.529512480142297	3.12932716276878	0.00175207112275878	0.00443708399864011	0.239128	0.130351	0.219409	0.386378	0.426878	0.63439
FBRS	1365.10227294752	1.65631601463887	0.196977626171159	8.40865049921787	4.14754978055097e-17	6.19407177699121e-16	6.71675	3.66649	4.1434	13.4234	13.0399	13.0228
SNAI1	458.043066753191	1.65342704810957	0.14738657477229	11.218301603549	3.31577184426553e-29	1.14291983996887e-27	5.12095	4.08647	3.33335	11.9364	11.3044	13.9139
RTKN	536.468768188576	1.65296416963182	0.156930107340268	10.533123297034	6.07835589962733e-26	1.76478572686585e-24	2.32571	1.78583	1.65496	6.33859	5.42975	6.25619
ADTRP	79.2020807310168	1.65281276914293	0.29706694596709	5.56377204391508	2.64004771989011e-08	1.50773985604718e-07	0.177934	0.107194	0.184601	0.628499	0.48	0.563693
MBD6	961.582350732418	1.65278214213334	0.21459268667699	7.70194999525379	1.34005330207713e-14	1.59904965808154e-13	3.45131	1.66185	2.52688	7.5367	8.054	7.97836
CES4A	13.1409507785871	1.65245924924156	0.716764332044077	2.30544291249686	0.0211417804998926	0.0413288992274477	0.0224573	0.0240639	0.0118774	0.162275	0.286859	0.073938
PLGRKT	244.58044867128	1.64692337584854	0.184634127652712	8.91992935859791	4.66585727946857e-19	8.29701222336795e-18	3.46568	2.89028	2.96991	7.06276	6.06499	7.11432
TONSL	919.482697458561	1.64608898727782	0.22908332277115	7.18554702003443	6.69386325318419e-13	6.7995066257554e-12	5.71536	3.11477	3.43887	12.4746	12.5494	12.7072
TMEM141	1396.4502202473	1.64595429708156	0.195496205525518	8.41936697777347	3.78523975584379e-17	5.68215660356077e-16	47.897	27.7062	33.0677	100.428	86.4254	109.776
CNTN6	82.8915705274169	1.64565725559304	0.334859888802073	4.91446515580056	8.90251560520411e-07	4.01911831139972e-06	0.173681	0.121844	0.153287	0.578181	0.736673	0.74644
PYCR2	739.150314048349	1.64492039117494	0.161919749128224	10.1588620290681	3.02587442389339e-24	7.83173832205575e-23	13.8873	9.74571	9.90987	32.5393	31.1469	31.0924
NFKBIE	186.524630348272	1.64390117823051	0.291665625612896	5.63625272870628	1.73790277149177e-08	1.01646697684436e-07	3.03823	1.75818	1.52391	6.79615	4.35686	5.90473
OAS1	166.135497641675	1.64251824231463	0.215404382645799	7.62527773176977	2.43509543201236e-14	2.80895306534907e-13	0.976748	0.914035	0.802775	2.13665	2.17432	2.66278
ULK1	514.803282192558	1.63906136497523	0.274982944445006	5.9605928225233	2.51324492856038e-09	1.64896981194584e-08	4.36059	2.33102	1.90629	7.48568	6.82972	7.32399
IER5	278.011890265468	1.63884367219363	0.194672707989787	8.41845623414051	3.81477627675681e-17	5.72059131151593e-16	5.09629	6.17781	4.35498	13.3959	11.7608	15.6179
RRAD	229.31471701574	1.63877627287262	0.269750533017095	6.07515490161707	1.23868092062754e-09	8.49498004311564e-09	7.58458	3.53327	6.87699	15.8995	14.4325	14.8692
DUSP23	123.01990197582	1.63793865998329	0.282370124363316	5.80067974144394	6.60466355680582e-09	4.08293396078612e-08	10.1754	6.75484	5.00075	18.9949	14.9885	17.377
SERPINE1	3945.74271730374	1.63750644521867	0.107172611476052	15.2791503600206	1.05304697885317e-52	9.28340688145344e-51	20.012	17.0512	16.0103	74.0594	63.0679	71.3696
C1orf116	160.216475040286	1.63614283048716	0.235902499950831	6.93567397898785	4.04288998853019e-12	3.76009448677495e-11	0.662571	0.458361	0.336249	1.53741	1.59765	1.2641
RNASEH1	827.441325593762	1.63438343662369	0.123026763040915	13.2847796383958	2.83692372606361e-40	1.5397721089299e-38	11.08	11.7788	12.1088	16.3312	16.2655	13.5013
FAM84B	1351.81104695204	1.63244210811517	0.111214794222549	14.6782819635357	8.88122747390149e-49	6.90836015162412e-47	8.50432	8.03343	7.31589	22.4494	24.0634	24.8184
FLYWCH2	197.173659912772	1.63148894102388	0.29870274743142	5.46191474652727	4.71026285454822e-08	2.59725107969137e-07	6.18624	3.75152	3.00994	10.8078	8.17204	11.45
KCNIP2	28.746545858334	1.63111245319228	0.506194475081424	3.22230394341998	0.00127164160247454	0.00332105532962412	0.0458552	0.0991242	0.0320041	0.229034	0.41923	0.412111
FAM184A	38.6093245072735	1.63012868685466	0.635898174015602	2.56350584647954	0.0103620955704471	0.0219718720361114	0.0264058	0.170792	0.151216	0.336914	0.384706	0.567087
FBXL19	609.83946822663	1.62964572739413	0.246126239103282	6.62117835681179	3.56346692255715e-11	2.97044067939922e-10	5.63038	3.05611	2.55834	9.83321	8.85904	10.9201
GTPBP2	2650.78680206737	1.62662663403549	0.0980752330062972	16.585498542033	8.87263548988212e-62	1.17328505305296e-59	15.6042	15.1226	16.6903	41.2468	39.1812	37.9481
CCDC120	67.0234460381559	1.6266065711505	0.298930113219348	5.44142760872318	5.28552713971308e-08	2.89579200656371e-07	0.451345	0.367507	0.412819	1.03327	0.930245	1.11846
KRBA1	188.656994454772	1.62596527437185	0.253373357738742	6.41727010638749	1.38739640550988e-10	1.07920150345169e-09	1.11344	0.588617	0.644096	2.20081	1.92326	2.26392
AKR7A2	627.434905622622	1.62404936008321	0.183722995014354	8.83966299349914	9.60077532465845e-19	1.67048896976653e-17	7.47144	4.49666	5.70974	16.6233	14.5458	17.8127
SLC27A3	70.3031824150091	1.62103867754799	0.303828296624131	5.33537756541942	9.53459472800599e-08	4.99784558247117e-07	0.816081	0.630281	0.501856	1.78032	1.85422	2.25628
DUSP28	50.1060990013239	1.6201732651885	0.363843638126916	4.45293828285476	8.47031073055697e-06	3.27161815949765e-05	0.69426	0.605329	0.905197	0.504414	0.487661	0.700868
JMJD4	143.374972026781	1.61907743103373	0.275607694327187	5.8745726783362	4.23935461259568e-09	2.67995011711503e-08	2.3172	1.58433	1.98658	5.20541	4.72625	4.72442
CHTF18	335.065315407165	1.61895573943943	0.244606856704342	6.61860326097183	3.6260857564705e-11	3.01745099620251e-10	2.43775	1.2042	2.0586	5.95529	4.55013	5.83323
AURKAIP1	564.020809675125	1.61862370445621	0.499187390171295	3.24251721162424	0.00118478791685324	0.00312265356741208	30.8631	17.5356	10.3382	40.6446	33.8036	39.4593
NSMF	1241.28265689944	1.61772009207332	0.104215261898463	15.522871243652	2.4293299341659e-54	2.29461254690761e-52	5.71857	5.84087	6.84064	16.6325	16.4564	16.8228
CARD10	2105.63405392535	1.6143473192493	0.370238936939922	4.36028509748897	1.29893095515768e-05	4.84840894886417e-05	22.7462	11.298	11.8669	37.9838	34.9377	43.6812
C11orf68	492.98700143134	1.61408140514914	0.254770783670487	6.3354258360988	2.36686645232245e-10	1.78016749821522e-09	11.7409	5.27828	5.3795	22.276	17.7719	24.2671
RTN4R	50.840422873784	1.61292691360099	0.439170135701356	3.67266984360205	0.000240029514389472	0.000720782270088616	2.43708	1.13984	1.13305	4.13957	3.22275	3.37673
C8orf58	116.870911235164	1.6123936991425	0.323236724476976	4.98827508461944	6.09207819846777e-07	2.82034912396283e-06	1.43222	0.875115	0.352297	3.33016	2.20416	3.0856
TOR2A	141.687882563556	1.61204555350307	0.338557058335314	4.76151807742396	1.92142083134049e-06	8.24697179482996e-06	2.81044	1.42975	1.07182	4.97204	5.04345	5.29928
ARSA	246.032536386433	1.61078172671018	0.271273422567026	5.93785307630788	2.88778652091029e-09	1.87693220434142e-08	1.3737	1.42954	0.721007	3.47497	3.58725	3.6705
SPHK1	363.827289211301	1.61074055636952	0.253345757925281	6.35787458831097	2.04564370934562e-10	1.55221353135844e-09	7.88817	5.47977	4.50234	13.9716	11.591	14.6359
ECHDC2	200.721551671317	1.609833278116	0.208733563271291	7.71238344656484	1.23489440566251e-14	1.47963542213895e-13	0.497467	0.499961	0.813657	1.68426	1.40176	1.41448
SIPA1	162.909419347829	1.60758399615393	0.306674363128264	5.24199016753668	1.58853837216288e-07	8.0427703311804e-07	1.75189	0.807462	1.11596	2.79407	2.6812	3.46556
ADCK2	154.964668171146	1.60750250752066	0.249322350596644	6.44748657179674	1.13720243884522e-10	8.95600794555636e-10	3.06275	2.24217	2.11578	7.05795	5.17839	6.3568
SLC1A4	1479.98977605857	1.60748999266616	0.107772307752339	14.91561261136	2.60871970820363e-50	2.07357578554809e-48	8.07936	7.12789	7.36688	23.9202	20.11	22.9769
TNC	5327.96855974198	1.60640810657631	0.107058347768178	15.0049775665769	6.81139736938667e-51	5.59766023362139e-49	11.4827	10.2783	9.36352	29.747	26.9484	29.6045
C2orf27A	158.198507236965	1.60555460952017	0.240805484756471	6.66743372205117	2.60314952404792e-11	2.20789580039656e-10	0.542752	0.206707	0.608759	5.11854	4.18375	5.28792
TMEM132A	600.376301336665	1.60510310130403	0.20170704288838	7.95759572060289	1.75414408579534e-15	2.26419041706075e-14	2.60147	1.30825	1.85703	5.25002	4.97905	6.05908
SUN2	2363.59791266366	1.60446616754562	0.172443982546267	9.30427460474094	1.34910068128519e-20	2.70303285261354e-19	12.0213	8.04677	7.68079	24.0988	23.0007	25.484
CD83	128.468572572587	1.60418046070099	0.297238772326808	5.39694215577375	6.77862298822757e-08	3.63710254469783e-07	1.08671	1.10204	2.01261	4.54871	4.3305	3.80774
ATXN7L2	74.7218927341834	1.60244092836867	0.316226077328719	5.06739020989379	4.03306980003439e-07	1.91903936248938e-06	0.197745	0.349367	0.246924	0.853273	0.72506	0.591365
PLEC	26825.5479144909	1.60120507975631	0.191518014037092	8.36059776312324	6.24012628788755e-17	9.17784398216505e-16	78.4768	47.5392	51.0746	127.586	128.662	135.833
ATOH8	30.7651221316087	1.59944826888378	0.569280285073597	2.80959715419796	0.00496035452053049	0.0113199430272414	0.132086	0.0933095	0.0412709	0.456895	0.259229	0.196326
GSDMD	392.027569718477	1.59767101820319	0.239047989839493	6.68347397221763	2.33343319178836e-11	1.99424907213593e-10	5.49627	2.87433	2.87072	8.87475	8.3531	10.1893
AMH	67.0551967278699	1.5972660009836	0.523648713583913	3.05026243653254	0.00228641482063306	0.00563984907256714	1.51783	0.643886	0.149653	4.4551	3.5946	3.88052
SNX33	639.258622815029	1.59666727787813	0.211043186145912	7.56559501889918	3.86093170261898e-14	4.37391842260869e-13	5.79234	3.36492	3.06567	11.3718	10.6373	12.1294
TMEM45A	58.8134683914689	1.5951231691991	0.369587185215799	4.3159590835589	1.58911415114113e-05	5.81662165135854e-05	1.37898	0.844183	0.853116	1.40076	1.86052	2.0417
STX11	44.8880962673117	1.59460159298758	0.398186565770293	4.00465944877576	6.21068881496736e-05	0.000204807706874893	0.295475	0.153261	0.213961	0.653426	0.663097	0.445367
COLGALT2	16.036087607542	1.59279077798203	0.620500091323002	2.56694688728563	0.0102598326131771	0.021793154963679	0.0620649	0.022958	0.0462391	0.145118	0.115749	0.0842361
MID1IP1	643.607946224223	1.58888797905865	0.143387490711962	11.0810780715204	1.54994927706418e-28	5.14738862652412e-27	4.09376	4.70933	5.24347	13.0579	12.5066	12.8714
ZSCAN18	130.282502689069	1.58808613933449	0.448580094497009	3.540251024993	0.000399746613446217	0.00115371314269616	2.30203	0.965268	0.377816	3.05624	2.73376	2.80051
ZDHHC18	522.856224445118	1.588022588518	0.245878978623533	6.45855370559935	1.05708349576126e-10	8.35216541517829e-10	6.77567	3.13728	3.82151	12.4259	11.5536	14.5085
NAT8L	65.1712778471129	1.58794441872287	0.461888248242156	3.43794072433373	0.000586155994871345	0.0016352560608743	1.103	0.354014	0.468369	1.88206	1.15204	1.84289
HDAC10	152.980294492603	1.58624378355693	0.256174644171052	6.19204054597134	5.93902686852313e-10	4.23475906027144e-09	1.89122	1.50581	1.15799	4.7263	4.02616	4.36898
STX1B	29.7714691419928	1.58288367001284	0.478749971319825	3.30628462629277	0.000945419994032964	0.0025438548341109	0.0209183	0.143381	0.0486329	0.225346	0.276617	0.21904
RCAN1	320.508467792098	1.58088332931075	0.159651228063756	9.9021056617205	4.07601262758676e-23	9.73557958635091e-22	1.49956	1.60443	1.49743	2.75732	2.10479	2.73805
PACSIN3	200.278811446516	1.57942331906174	0.20813074441121	7.58861130069871	3.23352152646346e-14	3.69189985274235e-13	2.35957	2.16438	1.66919	5.8341	5.3007	6.34026
PLEKHN1	213.637239737569	1.57676168637067	0.192705734536603	8.1822250394483	2.78650038826005e-16	3.85289302734132e-15	1.29676	1.31124	1.39009	3.34195	3.43297	3.46788
CFAP58	33.686237999212	1.57542503622674	0.435470677149372	3.61775228251787	0.000297172613795205	0.000876276675504775	0.031519	0.0876136	0.102767	0.249314	0.22533	0.238236
TMEM256	86.018592349696	1.57512019731739	0.437740151380459	3.59829956733482	0.000320304557852852	0.000939155432075707	16.1856	3.27917	4.71733	22.899	19.9329	23.276
ATP8A2	43.1422034154682	1.57446434355369	0.410590416365395	3.8346349081673	0.000125750937967458	0.000396439779730093	0.0361465	0.0545094	0.0502284	0.115899	0.102777	0.141877
MKNK2	2607.37423713471	1.57441907914732	0.197080519967327	7.9887097893203	1.36358266959816e-15	1.78529914599233e-14	24.2712	14.2694	15.0351	43.8736	39.1704	44.8239
TSNARE1	157.448586083095	1.57441463702086	0.252668033919888	6.23115877618316	4.62997548218538e-10	3.34729738389009e-09	0.280919	0.140957	0.0734209	0.592205	0.623908	0.773034
RANGRF	120.491168648908	1.57413518645893	0.264252080568946	5.95694528902005	2.56996229611458e-09	1.68314595044046e-08	0.799187	0.320302	0.350272	3.75851	3.79312	3.48007
CDHR1	123.012717171	1.57386156950025	0.230781445889297	6.81970581922439	9.12271274213183e-12	8.19635451186224e-11	0.316807	0.309169	0.229402	0.848025	0.737291	0.826629
SHARPIN	1029.53013877735	1.5724632634502	0.195732312066478	8.03374387625962	9.45424529133499e-16	1.25019501825235e-14	17.3866	12.6538	11.1965	37.2667	30.6945	32.9254
PARP10	587.086274721156	1.57005956863012	0.27881963354091	5.63109401117462	1.79070079010593e-08	1.04566574439506e-07	7.21034	2.95257	2.77326	12.1228	11.543	12.8657
TGM5	67.3521737686517	1.5691111492038	0.291654020552687	5.38004292287936	7.44680812038044e-08	3.96781212157706e-07	0.280129	0.314383	0.429226	0.883168	0.733684	0.850169
ZNF513	28.7282062736747	1.56866832451615	0.526314174533881	2.98047896183949	0.00287798005952649	0.00693901838983464	0.27611	0.160841	0.414987	0.950505	0.624793	0.666776
ROMO1	280.621981167823	1.56727789964541	0.192981528257829	8.12138816494128	4.60881401820569e-16	6.26510549108737e-15	38.2418	20.1285	39.2405	88.681	82.1435	64.561
SEZ6L2	617.156227803514	1.56724929268179	0.244450888244752	6.41130537072383	1.44278868523493e-10	1.11572590193659e-09	4.81949	2.41119	2.11259	8.09948	7.0752	8.60747
WARS	4462.70870976923	1.56705061786537	0.0820513760843195	19.0984075179312	2.60306161248054e-81	5.82525141771415e-79	30.3941	30.2542	28.1618	85.2109	80.2334	85.8873
CDIP1	45.6228009433165	1.5667377053275	0.502788827109765	3.11609491072771	0.00183263278218426	0.00461441517217453	0.678799	0.210477	0.201799	1.01971	0.773862	1.4176
MC1R	44.6822686220425	1.56519941412831	0.456366011154121	3.42970198453216	0.000604244511453849	0.00168249247006273	0.565782	0.158995	0.404235	1.02092	0.749044	0.981467
AGER	41.3987241412209	1.56374867930553	0.430008750722863	3.63655082990009	0.000276313138329614	0.000820925430993171	0.0522122	0.138964	0.332005	0.602645	0.627216	0.528728
CORO6	20.6151558788767	1.56277527522541	0.550149713798601	2.84063635048534	0.00450236210876126	0.0103691195747374	0	0.165006	0.110265	0.248259	0.11001	0.279724
RNF144B	145.411607338626	1.56271851334704	0.222236063197711	7.03179533898052	2.03892732699426e-12	1.95634808037325e-11	0.982731	0.849464	0.738056	2.4164	2.47704	3.0107
C19orf48	662.996760064563	1.55773986418853	0.456119251794604	3.41520305941834	0.000637344788276563	0.00176620638031451	10.166	4.05974	3.27249	17.1109	14.2697	18.9232
POM121	1718.70692829435	1.55711442818007	0.109617021447883	14.2050423156261	8.52511466207725e-46	5.84935461672527e-44	3.45258	3.89587	3.92822	8.64685	9.09607	8.31294
PDZK1IP1	686.16742870737	1.55253790139701	0.173482167612759	8.94926506142422	3.57856917715219e-19	6.41057478458814e-18	25.0702	22.1085	18.3702	51.2227	48.0027	67.3429
IKBKG	76.7459367932545	1.55120505984252	0.442735990364611	3.50367960500577	0.000458877095121041	0.00130725151304948	0.995966	0.580567	0.681113	1.83229	1.28187	1.75168
SH3BP5L	740.289494479983	1.54984985798049	0.176745928954469	8.76880088355385	1.80579056543047e-18	3.05430576334321e-17	2.74588	1.2981	1.23726	7.21498	6.20025	7.61865
MYH9	83858.2016974636	1.54888554627493	0.079124458642421	19.5753067110973	2.51120666797879e-85	6.19118850718975e-83	229.893	215.623	213.412	551.364	532.48	551.44
FJX1	467.196691759266	1.54837639237298	0.244226650001471	6.33991578054097	2.2989079562762e-10	1.73174081470707e-09	13.4079	8.9844	6.78408	23.7137	19.2415	23.5563
PTPRU	400.829692412092	1.54780402846787	0.150294461919664	10.2984767948084	7.15857998487882e-25	1.93547777806779e-23	1.97865	1.75682	1.40417	4.1008	4.19045	4.08895
CAMTA2	545.749193534202	1.54343589230115	0.182905816395333	8.43841886889568	3.21659109751715e-17	4.8485527569414e-16	2.18035	1.84077	1.30993	5.38158	5.26197	4.59083
TUBB2A	476.319425143535	1.54271044149113	0.228307699834154	6.75715467595605	1.40727934006738e-11	1.23463723043547e-10	3.44425	2.16625	1.34778	7.47294	7.84925	7.77236
GLI4	194.016637316819	1.54266969733327	0.308437183893168	5.00156848101555	5.68657602914498e-07	2.64347129304041e-06	7.18569	5.89122	3.5752	13.534	13.7889	17.2158
NSUN3	119.658753035575	1.54179531368752	0.256959706819205	6.00014427465203	1.97142285691807e-09	1.31181687450733e-08	2.02327	0.930652	2.78649	0.937875	0.88428	0.908286
PTGES2	568.562470688126	1.54048812724161	0.148217701034659	10.3934153376282	2.65666105758217e-25	7.38887031426199e-24	5.85775	4.90745	3.27416	15.5875	13.1245	14.3989
IFI35	205.328244718446	1.54004822438958	0.22782299083259	6.75984552200546	1.38138946376768e-11	1.21412031057188e-10	2.54792	1.17364	1.51944	4.95005	4.64053	4.94822
RBCK1	3888.98429854436	1.54003044176544	0.166265931022573	9.26245342202038	1.9978777391386e-20	3.93782243814499e-19	15.6279	10.1393	11.3106	36.2179	34.3774	35.877
MIIP	214.846411538852	1.53929518268423	0.332039690348307	4.63587705755754	3.55427181980494e-06	1.4588159675757e-05	2.1094	0.995146	0.885562	4.18564	4.10721	4.64354
CCDC85C	846.937787287972	1.53800771713782	0.199980669471931	7.690781920068	1.4623851439389e-14	1.73506152559015e-13	4.01225	2.60398	2.43503	7.40376	7.30006	8.92685
NR4A1	130.759365894477	1.5356254698114	0.325218792085034	4.72182268424968	2.33740422180221e-06	9.86647760021327e-06	0.585573	0.322323	0.193382	1.00712	1.11002	1.07935
SARS	5175.65085299054	1.534757693096	0.0932525811172268	16.4580719880201	7.34014149271559e-61	9.37173839256364e-59	45.8487	45.8749	52.0459	147.587	135.526	130.747
TUBAL3	13.093684081091	1.53383268783305	0.686579762998051	2.23401965874342	0.0254817795879169	0.0487387200375857	0.185028	0.0883815	0.289919	0.511029	0.3464	0.381773
ZNF385A	230.249543056278	1.53159459610406	0.196577851496005	7.79128769822364	6.63296898302941e-15	8.11689811207386e-14	1.62715	1.16479	1.13531	3.50006	3.34275	2.86976
TPCN1	1233.9325312245	1.53152903432325	0.159420958662036	9.60682363960694	7.48215215183814e-22	1.64403905136915e-20	5.66542	4.25316	3.8831	13.3807	11.925	12.943
SLC2A1	9321.58206059967	1.52903939468462	0.168372261365618	9.08130224232324	1.07283459301064e-19	2.00584215808905e-18	91.0935	59.6693	58.5315	186.845	167.259	203.168
KRT8	10418.7248048512	1.5236459120353	0.146639489536762	10.3904201852348	2.74142698790221e-25	7.61007575687509e-24	185.006	138.301	139.241	381.565	332.008	383.852
SLC9A3	170.882861231056	1.52027463503335	0.25292898963325	6.01067768956719	1.84749388062918e-09	1.23386804350928e-08	0.979297	0.391363	0.276255	1.81543	1.93144	2.05871
NEDD9	1019.36138576163	1.51985807061139	0.107890858428952	14.0869958098651	4.56575099130027e-45	3.03257597805725e-43	3.66246	3.59363	3.12688	9.58086	8.90721	8.92488
RPP25L	82.054948568559	1.51931579541703	0.306203441945638	4.96178549059798	6.98481106050857e-07	3.20710421989134e-06	3.11687	2.36235	3.10397	6.48271	4.81103	6.59927
GPX1	1888.49584553655	1.51841601064091	0.188562183401106	8.05260091526922	8.10528584590238e-16	1.07966564024264e-14	64.0356	39.2812	39.7937	127.611	115.52	138.804
GLIS2	807.557021829083	1.51598306412331	0.154895344357003	9.78714415476085	1.2785611312826e-22	2.92881105758059e-21	6.40367	4.73311	4.89269	11.8634	11.7731	12.6605
MPST	434.743275633927	1.51539812887624	0.26456713296719	5.72783970510866	1.01717608700757e-08	6.13680769871924e-08	9.43923	5.8282	5.72077	15.6151	16.0826	19.4167
TCEA2	198.728002273592	1.5147094031704	0.194861221923556	7.77327263073732	7.64838793784695e-15	9.28659857628729e-14	0.889523	0.629723	0.665657	0.995533	1.01977	1.21035
HAX1	1552.55207652007	1.51352544364132	0.0951938301031827	15.899406946866	6.39674362014603e-57	6.55260793652424e-55	20.934	19.132	19.0665	58.6196	53.9949	57.4403
TRABD	495.899089707981	1.51320409652792	0.251770969702076	6.01024057030292	1.85248228494614e-09	1.23663181811962e-08	6.83974	4.4645	4.36787	15.2309	12.149	14.8275
HSPG2	6627.55936183412	1.51229185095503	0.338086193671846	4.47309555746867	7.70953036997195e-06	2.99526786222254e-05	13.8865	7.1188	7.9422	22.9921	23.1884	25.6697
ZMAT5	188.151551631421	1.50886940816621	0.262501484180737	5.74804143631935	9.0283116838285e-09	5.48791566038318e-08	5.14247	3.35214	3.6853	10.7566	10.4241	10.9909
CYB5R3	7842.41913748054	1.50737617983382	0.119594271635632	12.6040834499694	2.00489706921603e-36	9.14207923787348e-35	51.7014	41.5719	41.4448	113.294	110.133	102.963
ST6GALNAC6	507.695532416377	1.50719685217205	0.23755732122093	6.34456073349281	2.2306097825134e-10	1.68203472765371e-09	5.76122	3.65055	2.5132	7.50496	7.04003	8.402
RPS27	4023.07411990766	1.50710062447466	0.134088598244279	11.2395881842919	2.60595143081796e-29	9.00384073935347e-28	661.597	489.505	526.486	225.6	194.818	233.986
CLYBL	43.5559757693716	1.50663585516159	0.480651239464529	3.13457187136365	0.00172105088521265	0.00436824396724886	0.0469158	0.169778	0.0241735	0.253929	0.151312	0.211307
PFKP	6627.13698372899	1.50638934625952	0.115356799686907	13.0585223441363	5.68199689376604e-39	2.93086265307521e-37	42.2519	39.8681	36.1801	93.472	89.4245	89.6819
RAB4B	83.6358382541232	1.50555032782702	0.301276167089091	4.99724336768333	5.81556559883948e-07	2.70093286081478e-06	3.52618	2.66658	1.88246	5.41973	6.41998	5.93732
C20orf27	478.098822471134	1.50459997771763	0.219678822765188	6.84908977014084	7.43213502524188e-12	6.76519625013569e-11	10.3642	7.49223	6.9005	20.5727	14.9376	23.7775
NRSN2	966.873707120216	1.50383968138183	0.171015788419854	8.79357219164943	1.44878442996694e-18	2.47347632843886e-17	6.65774	5.10354	4.00059	13.9118	12.7441	13.2831
MSRB3	1191.37523137599	1.50016828373564	0.100095154089661	14.9874216926811	8.87314397197396e-51	7.25105349529962e-49	8.12419	7.86653	7.71943	18.7516	19.8877	19.4815
EPS8L2	4332.94879276032	1.50010211320915	0.189231608899083	7.9273337152101	2.23901021855865e-15	2.86191938832638e-14	40.0156	25.2633	23.4869	70.1424	63.422	75.1276
CCDC24	65.8762258161967	1.49966186969786	0.317095543008562	4.72936912158796	2.25218584692625e-06	9.55389190125088e-06	0.618249	0.412519	0.463609	1.14606	1.5821	1.81938
TNFRSF12A	1518.22698897464	1.49956441209727	0.398856360514418	3.7596602700863	0.000170144249810831	0.000524680571920362	106.796	56.3169	46.0772	145.598	123.706	163.785
CARD19	157.814415671435	1.49922118694825	0.292368629354878	5.1278455908773	2.93076656372043e-07	1.42340335345166e-06	5.16597	4.15882	2.81549	12.7108	10.2893	12.9918
ZNF524	45.5219165688948	1.49914759067324	0.441918934859248	3.39235880705297	0.000692936344014429	0.00191007240099183	1.31297	0.575876	1.60198	3.01914	1.92818	2.50713
MXI1	571.349119150745	1.49543318909601	0.134334534078587	11.1321574854398	8.74918425536061e-29	2.95279893685558e-27	4.17741	4.95391	3.82012	10.7595	10.6624	11.0977
PDE4A	83.8433833835049	1.49455300504034	0.294661995680475	5.07209286215857	3.93464290399977e-07	1.87527246663109e-06	0.245557	0.287807	0.379135	0.628916	0.669076	0.823572
TSPAN2	2183.55919457966	1.4934906020191	0.0941123096300351	15.8692375937873	1.03490355315446e-56	1.04539632529061e-54	18.7043	17.3103	18.285	53.281	55.2092	56.3279
SLAMF7	82.8731519496063	1.49306740844414	0.268707050349041	5.55648765637038	2.75257176357522e-08	1.57076927708768e-07	0.424346	0.523956	0.432725	1.35769	1.28217	1.28536
ZBTB45	190.671639079508	1.49155017990714	0.245291031686054	6.08073670551544	1.1963160053241e-09	8.2199398268514e-09	3.46816	2.09696	2.34609	6.12296	5.73101	6.32161
FAM96B	257.236330826475	1.49085685434477	0.223653422641072	6.66592461112191	2.63004246748939e-11	2.2268101124622e-10	8.01784	3.28437	3.4891	12.48	11.5829	15.3705
BCAT1	5175.48391984646	1.48999269486403	0.119552348130247	12.4630985352187	1.18668618858076e-35	5.29495009174718e-34	13.689	15.0941	14.8107	30.7064	37.3853	32.2898
TAGLN2	9481.52645790357	1.48775910037153	0.159294688861087	9.33966544025164	9.66389937165049e-21	1.97154390266519e-19	195.516	145.412	128.615	393.289	340.191	429.308
PPFIA3	63.8954291095105	1.48598005441994	0.298126708408623	4.98439090664499	6.21573033831292e-07	2.87576378820292e-06	0.244523	0.280728	0.312283	0.636755	0.662155	0.848047
SLC2A6	309.89091149825	1.4856195738336	0.284286989899931	5.22577404740377	1.73428042904549e-07	8.72297479975645e-07	5.63679	2.59692	2.98506	7.59613	6.59967	8.6011
DGKZ	770.265102519235	1.48520873222351	0.160193722855647	9.27132914915678	1.83840511022912e-20	3.63829125624392e-19	3.65	2.63427	2.52105	6.15209	5.6374	5.43551
HINT2	114.482576611018	1.48394069074075	0.307191399845696	4.83067133873586	1.36073459484385e-06	5.95464663555915e-06	5.60808	2.69011	2.621	2.94186	2.1754	2.92718
OCEL1	118.061393148109	1.48242244361383	0.30765547148249	4.81844979538485	1.44677919340507e-06	6.31598143675576e-06	2.26512	2.08209	0.449962	2.31555	2.22944	2.89651
HLA-B	7168.66137860573	1.47953270118494	0.149729882552733	9.88134550004652	5.01548897236589e-23	1.19403113898583e-21	147.987	105.314	108.03	274.729	259.317	314.082
PKN1	1325.06121190919	1.4736605617173	0.406786141856696	3.62269116393953	0.000291553845696636	0.00086183596151424	20.9992	12.769	8.47447	31.0322	28.0092	34.1559
NR2F6	452.230276175189	1.473565901577	0.274184302080274	5.37436275671824	7.68539946022287e-08	4.08446549318238e-07	23.0322	13.1607	10.8632	32.5356	27.237	39.1024
APH1B	72.1683879194302	1.47313978336512	0.299235077584564	4.92301836822193	8.52194501823399e-07	3.86168885468011e-06	0.437521	0.570928	0.474948	1.22705	1.6194	1.14292
DNPH1	153.656498404981	1.47214520229911	0.267733879400928	5.49853909259871	3.82950648501142e-08	2.1383493793081e-07	5.36663	2.86791	5.13691	17.1797	10.0921	11.3664
POLL	248.060593306789	1.4699977918649	0.206630131007219	7.11415021952215	1.12604454749897e-12	1.11728813014461e-11	1.7239	1.0247	1.22782	3.78778	3.46036	4.17496
APOBEC3G	152.875962912259	1.46984016127557	0.234290713804761	6.27357413107041	3.52852808238519e-10	2.59615424817273e-09	1.1381	0.95872	1.03788	1.66622	1.94427	1.86428
EFEMP2	889.654111007703	1.46970945079444	0.141143880317981	10.4128457251094	2.16646869476874e-25	6.08367830774248e-24	14.7221	10.9602	13.6282	29.7625	29.5607	31.1392
GPR176	540.412388601285	1.46858709122979	0.157622104785193	9.31713919967745	1.19519364284478e-20	2.41127416488491e-19	1.87959	1.32327	1.4594	3.95312	4.05493	4.61733
FGGY	35.9359329167281	1.467818365586	0.480579665455551	3.05426648502621	0.0022561157728662	0.00557077916009367	0.0218696	0	0.12705	0.0701212	0.0577742	0.197287
TMOD2	38.6322689439274	1.46683816225223	0.402983326341026	3.63994752728532	0.000272693605849113	0.000810668544999223	0.118792	0.0980645	0.144676	0.384747	0.391896	0.268487
PGAP2	99.2251931555214	1.46594622252159	0.360371352614168	4.06787668300345	4.74434761910546e-05	0.000159933442566646	1.11773	0.372393	0.363894	1.50002	1.48305	1.41679
FUK	73.7732514741559	1.46369400463748	0.277387107598553	5.27671966195273	1.31516843320586e-07	6.75748499802632e-07	0.36749	0.523761	0.266311	0.987678	0.922043	0.859488
TBL3	290.936100408206	1.46107862320452	0.311067738076291	4.6969789674755	2.640376279459e-06	1.10396416674362e-05	5.20633	2.72308	2.65828	9.04712	7.81518	9.15676
PSMB9	189.332213326029	1.45903605845758	0.21786241473267	6.6970526341035	2.12665041044964e-11	1.82826577248229e-10	6.03803	8.88759	6.03699	18.9663	18.1933	20.1784
WNT2B	35.1661725085391	1.45697085653194	0.428112809069586	3.40324051433632	0.00066591633045953	0.00184012517911556	0.297118	0.371733	0.202134	0.769857	0.609478	0.814877
ABCA5	37.075077746391	1.45353619096363	0.430136154107102	3.37924672707633	0.00072684745214945	0.00199410091266803	0.117941	0.209202	0.0233528	0.263794	0.350859	0.353734
KCNC4	114.409694124946	1.45237421405889	0.33103887608372	4.38732221194344	1.14754726993989e-05	4.32217053043647e-05	1.15243	0.409586	0.667616	1.38292	1.14737	1.51818
MOCOS	639.137381761275	1.45130962121251	0.140121435588347	10.3575132178649	3.8688993347042e-25	1.06383761290373e-23	7.5644	6.52929	5.66211	15.961	15.3499	15.8112
PLXNB3	158.282586958626	1.45072549578098	0.294852361760241	4.92017593863005	8.64664516405716e-07	3.91331986796439e-06	1.0299	0.475596	0.429546	1.3968	1.4517	1.69529
FLNC	7191.45791129146	1.45023386999139	0.167433990005182	8.66152607332897	4.65490022917056e-18	7.59082721227747e-17	23.5477	15.2139	16.5624	40.5295	38.9471	41.5056
TAZ	162.886110750585	1.44872434050422	0.259718916579228	5.57804706559479	2.43233851791805e-08	1.39845043800932e-07	1.26414	0.792666	0.790228	2.72302	2.308	2.48369
ST6GALNAC4	209.960920285233	1.44845050606029	0.307379674150321	4.71225207087681	2.44994062941863e-06	1.03145691448693e-05	4.59273	1.94703	3.03371	7.30332	5.7725	7.88601
PXMP2	179.723803684936	1.44641212151485	0.237612219137835	6.08728005135042	1.14844986416907e-09	7.90224774087196e-09	10.8242	8.13502	7.29737	21.8018	17.8089	22.637
EMD	992.190264230566	1.44503021976533	0.173842100703047	8.31231453095302	9.38532675283865e-17	1.35975062696007e-15	36.6157	27.2212	26.8187	38.0361	32.6808	38.1369
GLIS1	277.894308935454	1.44326306456086	0.22107565676575	6.52836719191626	6.64905308239664e-11	5.38514065348227e-10	0.876587	0.406603	0.674093	1.57153	1.72069	1.59717
FBXO41	431.959222365188	1.44003343189375	0.190127444086682	7.57404297318178	3.61784653506994e-14	4.11134341399433e-13	1.44102	0.846463	0.961838	2.65075	2.462	2.76839
SLC25A35	130.704639570481	1.43955136443688	0.289153391555377	4.97850416588035	6.40775645744741e-07	2.96178028058564e-06	0.875715	0.601005	0.864567	1.9695	2.43699	1.61614
CCDC22	104.566195912541	1.4394691115658	0.322096299558968	4.46906441811595	7.85624699254609e-06	3.0457614273341e-05	2.00787	1.22195	1.24557	3.21481	2.8628	4.05341
FBXL8	25.7634282809092	1.4388054472028	0.602368313373443	2.38858089852877	0.0169135841661049	0.0339344821076086	0.423974	0.820739	0.254254	2.55644	1.62325	2.65872
SCN8A	91.2652613738514	1.43725434400102	0.262879601411123	5.46734830806924	4.56817851083196e-08	2.52560716908254e-07	0.136609	0.186344	0.18029	0.425797	0.406758	0.43724
TFE3	1604.68778784834	1.43654429912085	0.118806664507274	12.0914454174656	1.17206336122703e-33	4.81605470407018e-32	10.9208	9.40763	9.42719	24.9339	21.3811	23.1586
ACOT2	106.6614727178	1.4362469287015	0.333680781133639	4.304254275065	1.67549140651681e-05	6.10513476933704e-05	1.63896	1.0431	0.70151	3.53547	3.1653	3.75558
EMG1	536.053886218088	1.43596532280217	0.17212379137236	8.34263126179757	7.26554490274603e-17	1.06322551464129e-15	16.116	10.6278	10.9585	35.1171	28.0282	37.1609
TMEM129	341.644544068342	1.43543067205538	0.247317082844233	5.80400939372011	6.47476468856921e-09	4.01115533049096e-08	4.22949	2.46092	2.99464	7.89319	6.58344	8.11202
ANKRD52	5702.8116300118	1.4352798673926	0.110389885545522	13.0019146255998	1.19318142090262e-38	6.02639477376717e-37	18.115	14.7161	14.6121	41.837	40.5991	41.5324
ITPRIP	476.449305199413	1.43478777430843	0.152912572774959	9.38305953703367	6.40855693888479e-21	1.32038058403708e-19	1.7301	1.39665	1.59037	3.58627	3.74179	4.35699
R3HDM4	812.821865272999	1.43432374463478	0.186847288304471	7.67644934882612	1.63558682552833e-14	1.92797779287966e-13	18.081	11.9624	12.7189	29.8281	26.9358	28.8262
INPP4B	225.779990635698	1.43375241953079	0.231005381271552	6.20657584528467	5.41514923165247e-10	3.88597734206299e-09	0.436031	0.498539	0.282976	0.906908	1.20769	1.20027
KATNB1	225.814108487866	1.43239079849579	0.25408943070671	5.63734900153785	1.72687909875659e-08	1.01042571884607e-07	1.7407	0.868189	0.894788	2.68918	2.51253	2.98881
KCNMB3	19.5061227034826	1.43192620493506	0.615398568675121	2.32682732431085	0.0199744574947236	0.0393271197237013	0.0241277	0.119362	0.134417	0.41269	0.206931	0.142083
KIF4B	63.3985401045046	1.43162094654167	0.308397366716431	4.64213090333561	3.44834269051835e-06	1.4197450545225e-05	0.258403	0.292562	0.258644	0.70907	0.809921	0.6306
DNAJC4	119.783888569081	1.43034678738167	0.310972257587598	4.599596113421	4.23310852700757e-06	1.71613145579298e-05	2.39079	1.51138	1.52479	5.2154	2.71742	4.27505
LGALS1	7280.78351949544	1.42616230850013	0.18155925711407	7.85507900378827	3.99520240354788e-15	4.96702685145363e-14	887.491	598.213	619.963	1497.73	1245.41	1572.71
ATXN2L	3837.27619792531	1.42482570950342	0.116367811828764	12.2441565851566	1.80544164672778e-34	7.70145284261063e-33	16.4253	14.1247	12.6409	31.9443	31.651	31.7069
NPM3	294.648373695503	1.42407122951158	0.220914562828873	6.44625329935675	1.14648991944802e-10	9.02426535080679e-10	13.0734	8.60311	7.74605	21.4359	22.0623	27.9994
PKN3	479.68216647315	1.42335361391605	0.222999956757493	6.38275286960667	1.73932479588575e-10	1.33299359752129e-09	3.77137	2.17896	2.24315	6.14555	6.55237	6.43376
HES1	195.587230788062	1.42333126344444	0.241150134563687	5.9022619498831	3.5855126147766e-09	2.29151434510283e-08	4.41711	3.18683	5.61862	10.0872	9.21124	11.1827
RNH1	875.796733931185	1.42142148504328	0.422139499245826	3.36718427814198	0.000759399252130859	0.00207674779497941	14.3623	5.33149	6.7923	21.7194	17.2562	23.5292
MTX1	212.869394674594	1.42138608779312	0.212740355454599	6.68131857143795	2.36801818399238e-11	2.02261846766607e-10	4.75308	3.22659	3.21154	10.32	8.95911	11.1268
RHBDF2	650.215535816518	1.42055774518567	0.185764925067817	7.6470719360346	2.05607316845187e-14	2.40029215957471e-13	3.38636	2.29407	2.6289	6.84089	5.98386	6.48422
CTDSP1	723.471516451663	1.42050793505829	0.280673014979538	5.06107769270889	4.16893279381763e-07	1.98044730303303e-06	4.67246	2.37341	1.9441	7.46574	6.94005	9.15807
CIB2	20.805744837663	1.42010283207479	0.593992743340719	2.3907747156773	0.0168128658292669	0.033751027650085	0.217924	0.242418	0.0923958	0.423024	0.561942	0.267697
DDT	295.622726798295	1.41909764693143	0.24257277880934	5.85019330650792	4.91002034138972e-09	3.08115426599891e-08	30.7235	17.8741	18.9083	42.7073	42.576	43.569
ARL2	898.675158109756	1.41811177564451	0.147443944187126	9.61797233153731	6.71416066717891e-22	1.4797603191634e-20	33.2558	32.9358	23.1212	59.5146	52.4104	59.3627
ZSWIM4	541.553470601914	1.41707306107544	0.182446905522247	7.7670435517617	8.03392261293504e-15	9.73845319397942e-14	3.47686	2.63594	3.84803	6.422	6.38993	6.53134
OAF	681.780616756469	1.41690734976082	0.144536273542369	9.8031263366249	1.09153876931759e-22	2.52024173626883e-21	12.442	11.0671	9.06065	16.9068	16.8674	18.3355
MRPL55	175.661459377277	1.41439400508207	0.23992382978778	5.89517934226519	3.74274653535296e-09	2.38258166753804e-08	3.5319	2.0567	1.84582	6.52053	6.35814	5.67226
ABCC6	34.734915621779	1.41409725306412	0.457569331818166	3.09045461470322	0.00199850344839821	0.00498974101620329	0.0512854	0.0584601	0.218924	0.229537	0.201704	0.337763
PNPLA2	1322.14078640877	1.41393867405343	0.221185964787938	6.39253342954666	1.6315954045142e-10	1.25506011391134e-09	27.3842	16.7938	15.6485	39.0778	37.6796	40.6012
DDIT4	3869.49492753158	1.41317558568383	0.10117602139637	13.967495125624	2.46132078545497e-44	1.577197010803e-42	104.142	96.4376	100.455	225.971	213.543	240.856
MAF1	2418.56865181926	1.41301894061247	0.156509020069382	9.02835465959768	1.74272222618078e-19	3.19264955944906e-18	32.58	27.3077	19.3152	78.3156	66.2627	80.0646
BTG2	68.1170248736766	1.41299566792344	0.435029804516141	3.24804335991424	0.00116201561311134	0.0030670802228847	1.23505	0.324103	0.57632	1.9894	1.76039	1.76623
MPG	227.313418448214	1.41240700544807	0.3227179046519	4.37659945447269	1.20545201226022e-05	4.51803786919276e-05	9.65723	4.19489	4.18014	7.92632	7.69934	10.5231
MLLT11	304.423806058357	1.41097543408478	0.164283211080764	8.58867698532582	8.79764713234594e-18	1.40011570226591e-16	3.68438	2.94954	3.58315	8.22686	8.86964	9.44363
METRN	268.558330870023	1.41095048566232	0.196269106883701	7.1888567083478	6.53360979461323e-13	6.65065696798068e-12	3.88619	3.81595	2.68733	7.0475	6.68268	6.79526
MYH13	173.13216186058	1.41046317668635	0.206813284329128	6.81998345155479	9.10509983679911e-12	8.18558604611124e-11	0.416307	0.353735	0.495032	0.975306	1.22548	0.965089
CTGF	899.998116080205	1.40988584420056	0.139349761170119	10.1176050275347	4.61571643630442e-24	1.17583557412406e-22	8.7215	10.2918	9.94222	27.4194	23.5453	22.8578
CDT1	421.787586375502	1.40904317296045	0.170223061666005	8.27762794987873	1.25653091070694e-16	1.79191163011207e-15	6.86144	5.3494	5.26562	12.2227	11.5715	12.6439
RPL36	2175.59108595722	1.40818786019959	0.169946970781545	8.28604272099514	1.17078744313055e-16	1.6795142157571e-15	155.067	123.438	146.522	244.59	231.74	220.237
SYNPO	15674.122611492	1.4070499549432	0.0914825553681541	15.3805274599162	2.21138798978395e-53	1.98560800613564e-51	40.9708	35.0146	35.7224	86.502	86.8953	86.8003
RTN4RL2	234.288931492046	1.40701962251174	0.304208555937222	4.62518096565995	3.74271482762434e-06	1.53226934654162e-05	9.15468	5.05039	4.2475	10.4624	10.3644	13.1275
OGFR	997.659736770012	1.40682606533205	0.21236273700061	6.62463709595157	3.48102312895845e-11	2.9050466112352e-10	14.0883	8.31846	8.47502	20.429	18.8778	24.0956
DDX28	137.414918352138	1.40666571385737	0.294057639470006	4.78363941298266	1.72149393021126e-06	7.42831525032718e-06	2.37952	1.62499	1.13459	3.9678	3.64107	4.85507
TPM2	334.925614248464	1.40631793763408	0.172079965955386	8.17246754917815	3.02144985096159e-16	4.1622843681316e-15	1.46705	1.16575	1.32756	3.6663	4.28225	4.3989
ZNF593	246.349126026756	1.40374778177366	0.232360983222845	6.04123705410303	1.52937086939173e-09	1.03278684615469e-08	8.75689	4.70919	4.33637	29.3619	27.5246	29.6072
CCDC61	79.0995366596471	1.40264912129049	0.309250106715165	4.53564636141711	5.74273364651558e-06	2.28109785970005e-05	0.535023	0.364631	0.25942	1.40293	0.893424	1.35522
ACAP3	283.894205901579	1.40215923250477	0.210162010776425	6.67180156549042	2.52682083474525e-11	2.1469121414839e-10	1.41162	0.787877	0.56989	2.89737	2.46368	2.79851
KRT80	3251.18653233534	1.39954038199727	0.150696906687665	9.28712083585073	1.58518223154808e-20	3.16297129493805e-19	19.5309	13.6958	13.8143	40.9332	35.491	41.6833
SDSL	55.0945589084405	1.39805235120842	0.343979872257204	4.06434348043206	4.81678491455089e-05	0.000162224944123772	0.544941	0.318624	0.143137	1.10838	1.1157	0.963908
HSPB8	473.787720106274	1.39763857806767	0.154425528800306	9.0505668908864	1.42228012449748e-19	2.62544247346959e-18	7.99622	6.09743	7.11821	19.0147	15.7348	18.4345
MCRIP2	49.3374616853993	1.39740898015507	0.466641965103075	2.99460632488637	0.0027479926147183	0.00666427151945522	2.0508	1.86454	0	3.90929	2.22466	5.31668
TICAM1	395.428368043728	1.39726666594351	0.211830610161905	6.5961508814782	4.21969496577798e-11	3.48352343769617e-10	4.61827	2.91883	2.92198	7.68988	7.91978	6.93539
PFKFB4	585.894956255907	1.39716581553525	0.119341000292988	11.7073412499069	1.16887693461869e-31	4.42773017993841e-30	2.59934	2.33365	2.60543	5.8073	6.48966	6.70028
TLE4	1043.82301419457	1.39668575461164	0.112563405261068	12.4079913127389	2.36512042503825e-35	1.04887322264044e-33	3.17134	3.42015	3.06577	7.25806	8.46429	7.53206
CTNNBIP1	294.008508175028	1.39626588060664	0.1979750046058	7.05273821504304	1.75430717102354e-12	1.69555827971485e-11	2.60582	1.83608	2.83173	5.33651	4.96714	5.4192
PRICKLE3	369.701936249388	1.39592778124472	0.170451434592227	8.18959244657703	2.62112230390704e-16	3.63458961226233e-15	4.19061	4.3524	3.36836	8.67518	8.70498	7.27896
TESK1	547.616829023361	1.3953365724105	0.20350981576894	6.85636005879307	7.06372091664432e-12	6.44880047850457e-11	7.42311	3.95116	4.64697	13.1698	11.9297	13.3984
C6orf48	634.671442555195	1.39502949711612	0.157642731188268	8.84931063170988	8.80615490561209e-19	1.53774704990436e-17	21.5603	19.3226	22.0509	55.8024	54.3307	62.6116
PMF1	258.820080252722	1.39236079105498	0.213572839344347	6.51937201064245	7.06023531981156e-11	5.69596134009866e-10	20.0177	16.042	14.8877	35.8086	30.8461	31.2786
ALKBH6	122.290109684988	1.39113890041686	0.347972727316923	3.99783888566028	6.39234354437053e-05	0.000210273697866155	3.06765	0.412542	1.16089	2.09911	1.62917	3.31898
MYL6	8002.49115934555	1.39080149613749	0.124067340916677	11.2100532328773	3.6397441663252e-29	1.2516245542167e-27	284.46	202.499	229.98	597.756	550.841	681.187
ZFP36	351.097861831932	1.39058676842343	0.186591881787555	7.45255771634639	9.15477858563949e-14	1.00350722913875e-12	5.37507	4.77581	3.32984	11.2755	9.8473	9.95836
DTX2	479.468490465639	1.38782310889613	0.19059230413893	7.28163246237105	3.29804593227493e-13	3.47136777797637e-12	2.72926	1.78488	2.99117	5.88405	6.23721	4.7509
LIPT2	45.8095719791376	1.38728513696971	0.357198931120389	3.88378860098588	0.000102841331525631	0.000328703583469968	0.763746	0.754805	0.677483	1.68474	1.74899	1.44128
SLC16A13	93.7903131867294	1.38651336084401	0.263964150721837	5.252657821346	1.49919905135099e-07	7.62228220935041e-07	2.35853	2.40179	4.33969	6.56111	5.93398	5.12612
IFNGR2	1017.95346301876	1.38568682438558	0.10437333664548	13.2762530059978	3.17908464917055e-40	1.71906934226152e-38	11.5735	10.9703	11.7604	26.1686	24.244	25.5574
WDR45	260.496072073873	1.3855192563361	0.207130581961361	6.68911004457353	2.2453184773417e-11	1.92346304896422e-10	3.38907	2.09894	2.52022	5.61791	5.47951	5.95088
ILVBL	247.822898480384	1.38217870573938	0.28387793375887	4.86891914224452	1.12210306724054e-06	4.97322096772728e-06	5.66984	2.18063	3.48947	6.56643	5.4191	7.22792
COX5B	699.975582943607	1.38032636398365	0.170068531965551	8.11629493140593	4.80631808169367e-16	6.51562933982443e-15	81.9259	53.9843	61.7317	133.729	122.221	115.856
LY6E	2121.10764480199	1.37940684018462	0.22302585474226	6.18496380959385	6.21167188397712e-10	4.42049800510427e-09	116.948	68.2747	67.1151	192.203	166.802	195.681
DESI1	1498.72228122089	1.37931962331688	0.142548365868724	9.67615177424853	3.80779570739025e-22	8.50817148382467e-21	7.96208	6.67205	5.47972	17.2889	16.217	16.6851
FGFR3	48.9100594900695	1.37811532423168	0.409923782134182	3.36188185290645	0.000774132385810169	0.00211338779322353	0.295656	0.24007	0.559525	0.616743	0.735166	0.931202
SARM1	255.620712820344	1.37643675223584	0.282215882907133	4.8772476518934	1.07576338898649e-06	4.78387473439239e-06	1.68914	0.702262	1.03686	2.85247	2.59514	2.69614
SMAD7	736.726539863211	1.3762078170524	0.126505693492894	10.8786235548339	1.45747105709586e-27	4.61881786416479e-26	9.13548	7.81724	8.29457	19.8807	19.0905	20.2327
PRKAB2	974.419761232219	1.37469679480269	0.104109676855378	13.2043133388294	8.28517678871283e-40	4.39840078717579e-38	5.14521	4.99006	4.96928	12.5225	12.8214	11.79
SLC35C1	402.477914936873	1.37399233736398	0.231116011222313	5.9450331030606	2.76400992717555e-09	1.80211960558922e-08	3.79555	2.3983	2.45113	6.83052	5.58069	7.1417
HLA-F	78.7081868621845	1.37185476919607	0.363274611506545	3.77635740495824	0.000159138596566168	0.00049367243029462	0.201311	0.116415	0.372695	0.605747	0.638455	0.778849
INO80E	855.04199298542	1.37115457361575	0.134829942644146	10.1695109166857	2.71267304942064e-24	7.07142332918865e-23	5.72469	4.2231	3.96537	10.4763	9.38002	10.516
GCH1	178.17001027949	1.37059752876681	0.237759858059043	5.76462965597183	8.1837344218553e-09	5.00591256939896e-08	2.40911	1.16453	1.95121	4.95515	5.22829	5.62186
INHBA	1506.63521381078	1.37042898333755	0.100707841802947	13.6079669547387	3.59094570730472e-42	2.10620549429252e-40	4.31778	4.02881	4.00101	11.0906	11.0797	10.6339
ZNF628	116.219823862753	1.36978747031274	0.264916987770443	5.17062904059476	2.33307300785504e-07	1.14651621527904e-06	1.92741	1.48782	1.15454	1.73715	1.63731	1.49724
TP53I13	137.692868337467	1.36880401884974	0.46210189076059	2.96212598610401	0.00305522742909222	0.00731303902971457	5.36686	1.60941	0.876252	5.30017	4.21037	6.43055
RPL17	57.1030767902776	1.368277134828	0.352331165304023	3.88349731607569	0.000102964669028377	0.000329025499931188	230.002	227.143	214.027	325.807	290.676	314.902
LRRN4	9424.32614381337	1.36784930354568	0.0903160645014169	15.1451384767128	8.15826082784703e-52	6.93976970771128e-50	70.0413	67.1802	63.4412	81.2414	85.1047	81.6169
PRSS53	42.8561186832215	1.36573689366514	0.378595394263499	3.60737852165892	0.000309306271159219	0.000909106692318044	0.449025	0.191633	0.0461896	0.484181	0.36858	0.4988
AMPD2	2661.96451433826	1.36568830100277	0.17107398608762	7.98302729851222	1.42787311066147e-15	1.86109697739083e-14	21.3055	14.0406	15.6238	35.2435	31.3944	37.218
ATP13A2	523.143067167263	1.3644540837151	0.255263567215136	5.34527546802297	9.02796473235202e-08	4.74939511742468e-07	6.67339	3.8676	3.28683	10.1348	9.34677	10.0721
RRAS	652.403127408107	1.36437323656388	0.171216382734416	7.96870728591573	1.60342742610902e-15	2.0768882760625e-14	26.4274	18.5947	18.7768	44.2941	39.8822	45.8954
KCTD11	337.915296364161	1.36389144202043	0.295275263670777	4.61905079709328	3.85499482504386e-06	1.57292439621565e-05	4.65311	4.26114	1.63031	8.24589	8.12138	7.79515
ZNF787	439.751781389025	1.36380380700102	0.263320235080738	5.17925941613586	2.22768504333029e-07	1.09880999119303e-06	5.71922	3.14014	3.04377	6.1505	5.65274	6.40109
BTG1	969.108959768096	1.36199462348325	0.113650136750497	11.9841001729132	4.30493399533152e-33	1.72505702193092e-31	8.90483	7.10509	7.56558	22.2699	20.2524	20.7349
PRRT2	74.0009160993747	1.36057491476969	0.321332878458948	4.23416029288615	2.29407276096118e-05	8.13297157712436e-05	0.463062	0.365381	0.706295	1.16492	1.31406	1.11642
PLOD3	1386.16400747764	1.35707759551105	0.193807485548937	7.00219391251731	2.51984976914846e-12	2.38475827859685e-11	15.6397	9.93186	9.96277	27.7772	25.8474	29.7327
ORAI1	288.646337545941	1.3569183184565	0.262930940908949	5.16074035929605	2.45975127396851e-07	1.20510414385807e-06	12.6468	7.37817	5.87261	18.0409	15.9434	18.3562
CYBA	1355.14631876857	1.35607941466728	0.385585201938837	3.51693842981658	0.000436555033194282	0.00124928772631202	15.2486	7.94092	6.40569	24.7355	20.6141	30.0734
PLA2G6	94.8985364477945	1.35432405034667	0.297868145330405	4.54672334580931	5.44875443320524e-06	2.17203568060848e-05	0.39766	0.291351	0.399909	0.775591	1.08283	0.882074
IER3	3090.28353812458	1.35412670870862	0.0945195170713022	14.3264243265982	1.49628597356001e-46	1.0364274176859e-44	98.6801	111.408	101.439	234.838	214.744	209.138
FAM110A	98.5382085120825	1.35407416875505	0.281843087483601	4.8043547239165	1.55251376298171e-06	6.74921255120502e-06	1.7073	2.02351	1.01172	2.78207	3.05561	3.0169
RPL13	5950.97819284107	1.35249115435625	0.1801500639747	7.50758076081612	6.02300280053177e-14	6.68273064351908e-13	74.1795	52.7814	47.9977	124.433	106.294	124.524
PIGO	503.781715164706	1.35205156417528	0.179090996006068	7.54952283658901	4.36855790630447e-14	4.92597234923293e-13	2.4719	1.70273	1.69686	4.73201	4.75675	4.84322
SRPX	310.298346580052	1.35095942840901	0.207828180575141	6.50036691208275	8.01243465824442e-11	6.43205709375405e-10	4.72761	3.19547	2.71437	9.04001	8.47095	10.5073
BLOC1S1	151.525697570419	1.35089655136944	0.247194264529139	5.46491867011013	4.63119088310247e-08	2.55655797288837e-07	8.98382	3.83424	9.83013	14.8904	14.5984	18.1532
ANKRD10	601.066803041773	1.3491340262464	0.172688913913332	7.81251092310128	5.60597839111344e-15	6.9047046297321e-14	4.19804	4.86421	4.40915	3.53527	5.23298	3.96776
LMF2	1326.90579936176	1.34913054537308	0.234408903651012	5.75545776785707	8.64073225757376e-09	5.26552540505521e-08	24.7025	13.8923	12.4122	38.356	33.808	37.7998
CCDC80	3665.27430347887	1.34911552202569	0.133506232285597	10.1052624954591	5.2355173037507e-24	1.32907215881951e-22	10.4655	13.2826	11.5287	29.4083	28.5965	27.9647
NFKBID	98.4396169284023	1.34837735129449	0.427426091658258	3.15464445809398	0.00160693802919879	0.00410583533685677	0.686121	0.151458	0.42467	0.918059	1.18744	0.96761
MX1	39.6134843538969	1.34823858290045	0.382180983505379	3.52774900136149	0.000419109365497963	0.00120315074610882	0.15852	0.136116	0.110495	0.315534	0.38838	0.326953
MBOAT1	93.7894791351514	1.3476634645874	0.310518213467759	4.34004643250121	1.42452612334558e-05	5.26719801479025e-05	0.682442	0.727271	0.393656	1.43359	1.46923	1.52961
COX8A	586.595870474904	1.34753485191391	0.574493589249568	2.34560468059205	0.0189962434536953	0.037640560860571	147.087	58.7707	49.5463	171.171	111.22	194.392
INAFM1	50.3341880067008	1.34721905507759	0.351461943052901	3.83318615772523	0.000126494154057412	0.000398610044393223	5.17096	3.47929	5.22136	8.71413	7.05485	9.45331
ULK2	197.972469979506	1.34625570843529	0.19890198770468	6.76843768114647	1.301804387847e-11	1.14694407181238e-10	0.706895	0.540679	0.554218	1.67299	1.59942	1.58715
ARID5A	169.300715773755	1.34460126311333	0.259520930658923	5.18108986315436	2.20593178693328e-07	1.08918817965823e-06	0.835832	0.527595	0.665115	1.86539	1.89067	1.68766
TUBB2B	21.5845032319945	1.34441576263181	0.526077507132827	2.555546938243	0.010602106085556	0.0224317432902541	6.04779	8.56747	7.10451	10.2005	10.6109	8.47154
TMEM79	104.425552211848	1.34400701821003	0.26677084898852	5.03805803110018	4.70278873838787e-07	2.2181181902915e-06	1.88147	1.05252	0.991294	3.35065	2.63556	3.44646
ZNHIT2	38.383083367818	1.34398916323485	0.401071147001848	3.35099937575081	0.00080520483903278	0.00219048243661321	2.5754	2.8466	1.75754	4.26414	3.49754	4.89014
GJB2	656.66335063483	1.34385790924209	0.123778709138993	10.8569391181245	1.84841285346633e-27	5.83232394067704e-26	8.05046	8.45712	9.28182	20.7075	19.0071	20.7313
VPS28	462.697472423849	1.34378125413697	0.212296546847543	6.32973674838894	2.45579820925783e-10	1.84419415342614e-09	6.00778	3.07509	4.94292	11.8263	10.95	11.7147
LOXL3	38.0793546793746	1.34226415356878	0.56640330692693	2.36980281921614	0.0177975740715473	0.0355218869984533	0.308179	0.273538	0.0512731	0.488203	0.402812	0.409109
TNFSF12	80.6162305132804	1.34221709740685	0.29744664875139	4.51246333768143	6.40790137529502e-06	2.53011219883391e-05	3.87372	2.12153	3.64252	6.85541	5.87018	5.21377
WIZ	1383.69367470305	1.34030016937541	0.216419344549492	6.1930700888381	5.90034753529677e-10	4.2113079120916e-09	7.10626	3.93287	4.23399	9.52022	8.68173	9.84468
ARPC5	2729.79873877204	1.33782893114186	0.087346270818404	15.3163829274779	5.94341760764723e-53	5.27152149517296e-51	33.1424	32.5538	31.3177	63.3496	64.127	64.9104
FAAP20	446.910101788203	1.33484260656697	0.235812109363094	5.66061942354127	1.5082758326959e-08	8.91844726113601e-08	1.08086	0.572812	0.393264	2.21625	1.65667	2.45666
CYS1	27.2264079681	1.33469284814413	0.454901525257532	2.9340258804112	0.00334596307773896	0.0079371133282438	0.431114	0.425917	0.477293	0.750569	1.1726	1.04534
FAM160B2	396.401120987797	1.33351993676367	0.205653642293267	6.4843001169026	8.91446191235691e-11	7.12862908065661e-10	1.72735	1.10104	1.0017	3.47513	3.36415	4.13886
RAC3	215.498953134351	1.3322564735311	0.171129879352388	7.78506055501703	6.96798253584529e-15	8.49591567195352e-14	5.60463	5.29948	6.43023	12.3715	12.3743	12.1721
RPL10	4653.30183608088	1.32947179370365	0.208712477706625	6.36987212414014	1.89185868299209e-10	1.4438077860862e-09	94.0252	50.4954	50.2738	168.815	130.774	175.903
MRPL23	172.513441966077	1.32937965106952	0.223303402370081	5.95324404805232	2.62878842119053e-09	1.71753445880606e-08	0.784419	0.865951	0.77554	1.95473	1.53858	1.81016
LDB1	1068.50158125317	1.32910070323809	0.143590180053033	9.25620890472598	2.11819657996335e-20	4.16368749353337e-19	6.82807	4.93616	4.60194	13.4702	12.3059	13.99
RNF126	700.179839920786	1.32717970731127	0.269353768475199	4.92727358085386	8.33849630393261e-07	3.78800022601511e-06	19.7541	9.88342	8.93349	28.0551	22.0517	31.0575
NUDT22	89.5512904749825	1.32716774859258	0.38682828323546	3.43089635921153	0.000601590396815313	0.00167574375949359	3.87051	1.02528	1.24265	3.58643	3.7984	3.72382
CADM1	3304.67113151459	1.3270610166681	0.138200527417792	9.6024309129898	7.80807856507517e-22	1.71306652801785e-20	8.7992	11.1256	10.0508	30.1837	30.0627	28.7763
STK40	794.762696298889	1.32659533123265	0.144455791631395	9.1834000994415	4.17689987610205e-20	7.96293389223859e-19	7.18225	6.0537	5.05603	13.7435	12.6902	13.6568
SLC7A1	4872.15182773204	1.32517768494971	0.0844973028517636	15.6830767400293	1.97453579147986e-55	1.87722860280171e-53	18.7738	16.6178	16.3249	43.5333	42.0193	42.0781
SSNA1	248.73614901937	1.32454332148381	0.306749730644276	4.31799342969863	1.57454116408437e-05	5.77344990490831e-05	15.1079	9.8845	5.40054	17.3369	15.9374	19.5492
DAPK3	953.6111094697	1.323804404373	0.184882114334033	7.16026214402349	8.0522930364189e-13	8.1057892392906e-12	18.8766	11.9003	16.1967	34.0266	28.7146	31.3153
IGSF8	547.039381144159	1.32095401859931	0.128874368832586	10.2499358915604	1.18422055556832e-24	3.16648386053249e-23	2.40067	1.42804	1.51573	5.87974	5.15147	6.94263
HDAC6	917.440223581927	1.31994907726106	0.109989433810055	12.0006898075368	3.52347461426192e-33	1.41581386019486e-31	3.32449	2.70996	3.00246	6.6908	6.48143	7.75467
NAT16	18.7240393285139	1.31888367950631	0.56675743948657	2.32706902039274	0.0199615920394115	0.0393159922323653	0.331807	0.182381	0.375352	0.522329	0.496329	0.346978
RTN2	301.587025805692	1.31852045073489	0.172545446808308	7.64158356609501	2.14566193595006e-14	2.49486798723658e-13	3.41433	3.2852	2.22942	6.48269	5.43259	6.51714
FAM43A	52.021775860692	1.31848535195803	0.418033889591749	3.15401546330527	0.00161040552622654	0.00411252787649074	1.27799	0.77876	0.503956	2.03826	1.85187	1.30623
NANOS1	32.4764831337179	1.31773754909305	0.449138621409902	2.93392170318489	0.00334708629946073	0.00793848317494794	0.408965	0.220134	0.254585	0.784564	0.565503	0.765558
MICALL1	1563.65138778545	1.31713996472529	0.169658885475001	7.76345996284035	8.26432196933379e-15	1.00093944517843e-13	7.34625	4.53216	4.59528	16.3024	13.7555	15.3451
SOCS2	127.068368476771	1.31630533909341	0.225285107007754	5.84284223922579	5.13176126102104e-09	3.21891329464476e-08	0.623513	0.529343	0.657998	1.65653	1.43979	1.63196
ASTN2	54.9656539761789	1.31478320547409	0.334666811870281	3.92863337158066	8.54299667681856e-05	0.00027633184269736	0.219645	0.166159	0.216136	0.46336	0.351495	0.550179
IGFBP3	51267.5036310732	1.31412659804663	0.0908791647368933	14.460152685725	2.16317441366139e-47	1.58118266437782e-45	416.218	494.339	463.871	1333.92	1442.2	1386.74
COMT	1014.31974753535	1.31241957804726	0.205862032960373	6.37523859632673	1.8267832606436e-10	1.39707619922828e-09	13.7377	7.80027	9.49055	15.3879	14.0623	17.3063
RPL8	18502.3266973072	1.31239608819812	0.191162318822176	6.86534928161729	6.63287614381246e-12	6.07185754486444e-11	465.647	293.928	297.638	1391.79	1169.63	1402.05
CLEC2B	269.456687905344	1.30916921815244	0.169820704539794	7.7091260556257	1.26682239157903e-14	1.51539461413722e-13	2.92349	3.57632	3.28161	8.61421	8.25323	8.72879
FBXW4	553.854331199212	1.30724030039941	0.16138435604382	8.10016740435773	5.48836121917856e-16	7.39886026822719e-15	6.0503	4.42135	6.51639	13.4237	13.8054	13.7172
GAL3ST1	3686.49361152312	1.30712719451386	0.133268211965159	9.8082444060673	1.03757952383491e-22	2.40328531109914e-21	23.8239	19.4287	18.6615	45.5572	42.9892	43.1614
CACNB1	143.731825368509	1.30558936095395	0.211869099313614	6.16224529760892	7.17206344294472e-10	5.04472122055483e-09	0.386735	0.319039	0.458383	1.16348	0.902145	1.07289
LATS2	462.124702843634	1.30488466726275	0.129298476907778	10.0920343260768	5.9914752658055e-24	1.50782005564718e-22	2.22375	1.99324	2.06898	4.84494	4.55673	4.67038
ZNF598	921.750924627979	1.30250461458631	0.197774311339364	6.58581291860153	4.52403185838732e-11	3.7220909169741e-10	8.92393	4.99118	7.11788	14.9058	13.3706	13.5907
SWSAP1	38.3762544262144	1.30225991381779	0.472955105264032	2.75345355050304	0.00589701375969483	0.0131986401213296	1.14737	0.493267	0.627089	1.85121	1.35619	2.39551
CMC1	137.880785978179	1.30206346916379	0.244566689498008	5.32396080527721	1.01531792715068e-07	5.29727925693466e-07	0.385481	0.256146	0.604165	0.80823	0.872847	0.704515
FGF11	21.516010439778	1.30193712905829	0.49385966729795	2.63624915187256	0.00838281550482933	0.0181750535598819	0.111898	0.0696301	0.118754	0.324997	0.295032	0.248479
HIST1H2BC	18.0237872690823	1.30051426912346	0.565774628773404	2.29864367008285	0.0215251816179448	0.0419655933272517	0.672232	0.750897	0.735353	3.7149	0.841256	2.98681
PIGQ	276.891025886032	1.30039733964339	0.223136494672935	5.8278110962954	5.61590952349105e-09	3.50023453327243e-08	4.64928	2.94556	4.32065	8.39703	7.7354	9.36818
RHBDD3	264.798709461024	1.29803006782643	0.236796954855747	5.4816163857224	4.2145732039871e-08	2.33810762109826e-07	3.63571	2.20019	2.02145	5.59194	5.12875	6.06122
IFRD2	591.337250725575	1.29773246311946	0.192517408271677	6.7408577477218	1.57454307546546e-11	1.37227702670585e-10	14.5406	11.0279	7.96148	27.8016	23.8735	26.0303
HSF2BP	54.8509407667987	1.29591216736345	0.417783060905008	3.10187819620121	0.00192297063481168	0.00481935404100115	0.131475	0.170931	0.0430604	0.218932	0.316921	0.311131
RNF215	87.5634712077077	1.29415048413789	0.403176971250302	3.20988195363581	0.00132789493823231	0.00345475939394154	3.10028	1.1743	1.45526	3.64697	3.55624	4.77947
PEX16	55.7413507415026	1.29373049659285	0.356425165789173	3.6297394818583	0.000283707410715366	0.000840127369137201	0.613761	1.08476	0.915325	2.29562	1.66122	2.25874
AGPAT1	1326.03909527252	1.29339422015142	0.111428768871471	11.6073634596404	3.78094635957243e-31	1.40658940527725e-29	7.2987	5.3775	5.79601	16.1903	15.5444	16.0643
G6PC3	1267.27458327777	1.29149310225229	0.179192634150685	7.207289007015	5.70767807471707e-13	5.83852920357486e-12	41.6816	29.5106	31.7369	70.6827	66.8232	64.6269
NCLN	1230.64597327741	1.29117778391082	0.224879246811985	5.7416493616698	9.37588079458113e-09	5.68967718139245e-08	17.7253	10.2913	8.68362	26.1337	22.7354	27.7223
MSRB2	135.269161708047	1.28990173583727	0.22825274756739	5.65119916226392	1.59332349503409e-08	9.37560014513181e-08	1.11622	1.25706	1.00288	2.90181	2.62748	3.01669
NR3C2	36.6851572291025	1.28822218853577	0.408048256892473	3.1570339212973	0.00159382804225706	0.00407520174066993	0.0423738	0.11876	0.142246	0.309962	0.257678	0.280596
CPTP	442.811734583383	1.28821127036747	0.202638345246561	6.357193989124	2.05472446590337e-10	1.55747900370143e-09	5.40164	3.3805	2.37425	7.42101	7.01608	8.23444
ZNF517	35.6517766720647	1.28747512175948	0.540559723741724	2.38174444971158	0.0172308503075561	0.0344979077233781	0.20403	0.137988	0.045362	0.242328	0.32081	0.347945
FAT2	52.7428744176967	1.28631507075245	0.330652033719889	3.89023789232806	0.000100145996142258	0.000320511256300393	0.0552194	0.0515339	0.0555344	0.140934	0.162244	0.151339
SLC22A18	42.6995256865962	1.28574948702072	0.48700714953701	2.64010392505132	0.00828806074679586	0.0179856976910178	0.869494	0.410062	1.07199	1.57336	0.83007	1.5892
TMEM160	32.3042250370285	1.28527294431956	0.485058853791511	2.64972576888989	0.00805571287554399	0.0175416765700094	0.586738	0	0	2.48055	2.34388	2.2936
MAP1LC3B	1319.7859110865	1.28491272505291	0.105433185443643	12.1869857165582	3.64661558848713e-34	1.53749769130823e-32	16.0488	16.3394	17.0004	40.1626	37.8072	38.0368
CD274	233.091506097931	1.28489538054659	0.174455804512744	7.36516267908256	1.76930971489366e-13	1.90076655190865e-12	1.37676	1.55413	1.71489	4.15677	4.09183	3.90673
PLEKHG4B	811.493245799493	1.28453212100845	0.124096547350892	10.351070585198	4.13832068717681e-25	1.1336348910673e-23	1.09617	1.07707	1.37459	2.71978	2.54812	2.75686
TRIM11	357.564028927108	1.28436304481839	0.272566649319009	4.71210637114737	2.45169339574164e-06	1.03189618444612e-05	8.13601	4.52292	3.55147	11.5887	10.3256	13.6962
OXLD1	77.4858878486264	1.28434541855951	0.407139844463963	3.15455594932122	0.00160742554094304	0.00410635966254961	2.78029	1.23268	0.807805	3.56907	2.44329	3.70368
MRPL10	430.105404049896	1.28236551029012	0.201703367850846	6.35768021106318	2.04823314116121e-10	1.55336805377116e-09	7.59463	4.51005	5.77039	11.0409	8.96701	9.79486
SCRIB	1388.50631058948	1.28223373685036	0.43958251155309	2.91693528097853	0.00353489111166072	0.00834039352963778	13.8845	6.26678	5.59001	16.6583	14.6377	18.9012
ABHD8	121.692826169424	1.28206197904733	0.260931016239871	4.91341350492708	8.95042284723601e-07	4.03949273148914e-06	3.40375	2.32134	2.78448	5.84665	5.25555	5.18567
CD81	1467.16193094517	1.28169746565747	0.248474674131406	5.15826198439703	2.49252698576104e-07	1.22033986990508e-06	50.0247	26.211	26.0644	67.2333	57.4477	72.9727
TMEM54	898.411333676782	1.28135915992254	0.126051209098726	10.1653857117622	2.82999672284755e-24	7.3509164875965e-23	34.2271	35.18	34.1047	66.6356	63.2743	63.8678
CEBPD	545.412927136169	1.28115252833665	0.238901615858399	5.36267837173611	8.19969313564239e-08	4.34667406527166e-07	43.7484	26.0108	32.8108	53.9632	49.2696	61.5221
SPAG4	134.986486454337	1.28063557674377	0.297803762106656	4.30026661746847	1.70592744033816e-05	6.20826133278932e-05	2.91962	1.17683	3.2993	6.34829	4.44477	4.82122
TPM4	31909.1181473667	1.27701572822763	0.138433080045139	9.22478736882279	2.84124055440564e-20	5.4958357851575e-19	122.309	174.932	169.407	358.055	355.517	308.742
FLAD1	283.746765091015	1.27556061687686	0.196439369085392	6.4934061986443	8.39170239346482e-11	6.72185823013322e-10	1.42459	0.936639	1.01273	3.15947	2.94946	3.36257
OSBPL5	295.901254491085	1.27551725906861	0.204776727244441	6.22881943779692	4.69963046310585e-10	3.39259676011602e-09	1.43649	1.12905	0.73702	2.04138	2.06073	2.4921
VLDLR	1495.94273063057	1.27483357903774	0.091296535171396	13.9636578391986	2.59752754172089e-44	1.64994042016909e-42	9.09476	8.60079	8.68531	20.5913	19.9717	20.2122
EXOSC5	214.27074376216	1.27471832993418	0.200666583080159	6.35241957264495	2.11954251727943e-10	1.60160340032969e-09	8.99488	9.35947	8.88229	20.5344	15.4731	14.4293
MFSD10	401.560573845337	1.27460486791572	0.284128247930318	4.48601952533883	7.25660943543763e-06	2.83444255767658e-05	12.827	6.38518	8.66169	13.1091	11.9103	16.5344
VPS16	131.321466500498	1.27258603252609	0.256107591721461	4.96895083809205	6.7316132718245e-07	3.10161693544375e-06	3.34826	3.33349	2.7919	5.15028	4.85453	5.63344
ST8SIA5	29.1204452286323	1.27157749243281	0.483115064834912	2.63203858664049	0.00848742227243319	0.018390889970924	0.336798	0.359507	0.174777	0.572033	0.442103	0.594576
STAT6	3473.12431916082	1.2711001493052	0.0882106253929864	14.4098303763559	4.48811297154985e-47	3.21596508788986e-45	15.4301	13.679	13.468	33.9463	33.4656	34.3764
NLRX1	333.703679015128	1.27075213149811	0.282802335759014	4.49342869848488	7.00854945565846e-06	2.7471398647806e-05	3.97823	1.62713	2.85973	6.0944	6.07419	6.10875
ENDOG	90.1001616292248	1.27055338695076	0.314516442272718	4.0397041813447	5.35186596385588e-05	0.000178510071796028	3.31997	2.45795	1.82816	5.5516	4.50867	6.30378
KCTD17	334.869480918762	1.26939325817974	0.196518366425363	6.45941283387295	1.05110008150421e-10	8.30940314432622e-10	3.00218	2.2753	2.26693	5.26088	4.41276	5.38481
CROCC	216.862901593021	1.26831364632941	0.219218591004049	5.78561170619869	7.22489297092315e-09	4.44557077644028e-08	1.52542	1.23637	1.07812	1.96123	2.08086	1.79256
SIX5	259.321593328123	1.26724322709278	0.223986047224141	5.65768824798564	1.53425494873503e-08	9.04265497743101e-08	3.43453	2.16916	2.08312	5.41727	4.84809	5.51715
PGLS	531.091577894304	1.26643572975782	0.205453994134417	6.16408425201634	7.08921922755306e-10	4.99611351182107e-09	10.0027	7.05825	7.11859	14.2829	13.2706	17.6887
NDUFS7	189.828401480028	1.26511248662166	0.309795314710395	4.08370438979788	4.43234087071354e-05	0.000150111362759951	0.932682	0.737541	0.521483	1.33018	1.01863	1.50292
TMEM189	432.678210110993	1.26484059388639	0.149334336691145	8.46985778295819	2.45692824673709e-17	3.75404183582328e-16	10.0372	10.6631	10.6264	20.6745	19.8161	19.1102
HCN2	30.9881034504846	1.26258181336457	0.483706940661678	2.6102205844668	0.00904838564815804	0.0194787357759519	0.736364	0.28306	0.512923	0.85308	0.792301	1.01044
NCKAP5L	500.626248312651	1.26185122533807	0.27020849573923	4.66991691688274	3.01321576850638e-06	1.25193477774047e-05	3.41879	1.6228	1.46772	4.08538	4.33002	5.12236
SPATA2L	42.4401886438548	1.26179401382615	0.487736586774044	2.58703990646227	0.0096804380045183	0.0206893404663126	1.41448	0.364942	0.580609	1.58049	1.50738	1.77712
ADA	110.954965841809	1.26139005756772	0.248835447636708	5.06917350219857	3.99546888640767e-07	1.90239248516157e-06	1.40726	2.04091	2.56611	4.42108	3.36846	3.90388
MLF2	5046.59677545073	1.26039211244279	0.165489595259385	7.61614112637884	2.61371911715315e-14	3.00546705755808e-13	149.131	101.101	107.645	159.911	142.718	140.467
CDC42EP1	2479.47287398823	1.25734038241828	0.134666972292554	9.33666481850357	9.94163882712008e-21	2.0253652434074e-19	25.0889	21.7812	19.0601	44.8351	44.5542	38.2454
ZNF185	31.4790276011209	1.25691185142494	0.464867912131839	2.70380428208275	0.00685506526161071	0.0151655938091847	0.191474	0.145805	0.0845347	0.338369	0.261312	0.35065
FBRSL1	857.385719949545	1.25678267569799	0.175195492591373	7.17360165554781	7.30499637854923e-13	7.37394013340577e-12	2.03526	1.3208	1.48695	3.3684	2.98376	3.58919
CTHRC1	2832.52469000054	1.25592635477449	0.0906039968587509	13.8617102811971	1.0806827216271e-43	6.68919611437778e-42	59.0099	49.5488	49.731	109.385	112.346	118.05
AAAS	569.519900071241	1.25525675182935	0.154825669865021	8.10754930318532	5.16509126005936e-16	6.9889690668673e-15	7.65904	7.07012	6.53632	17.7083	14.7333	19.7544
NTNG2	50.8287433219803	1.25507209992509	0.399389632697586	3.14247541041061	0.00167525783768409	0.00426168249509492	0.176486	0.147046	0.0664043	0.290475	0.222332	0.266271
SLC39A1	2591.69415123701	1.25348486455418	0.145788751422726	8.59795321876102	8.11503634140986e-18	1.29573346456803e-16	44.7654	34.2127	32.8628	81.659	76.832	81.2397
MMP14	5003.13259396201	1.25344309228954	0.113413265839731	11.0519971628437	2.14391530697173e-28	7.07151747283692e-27	39.0742	30.3357	29.9486	72.846	65.1772	74.8474
NNMT	3150.08575255337	1.25216656661289	0.117953983383439	10.6157208997547	2.5184284251626e-26	7.47613466783984e-25	72.0095	58.1518	53.3026	132.867	129.842	141.673
TMEM219	264.131381279837	1.25149238034483	0.230756893483819	5.42342359290163	5.84682140718408e-08	3.16633894969842e-07	8.86997	5.98682	8.29435	12.9999	13.7413	17.8535
PHPT1	887.930118317374	1.25103262061569	0.218794103641255	5.71785345123808	1.07878116950235e-08	6.47624882029763e-08	6.2966	2.54779	3.24564	11.6902	12.0268	12.0102
ID3	494.113268451986	1.25100717003084	0.240162429389698	5.20900447755259	1.89856532435135e-07	9.48044325712831e-07	21.8005	10.92	10.5458	28.9282	25.7489	33.227
PDK2	262.554993390735	1.25044335108132	0.195744810387158	6.38813028354677	1.67926245647652e-10	1.29036194885935e-09	1.11577	0.743866	1.28619	2.93346	2.91046	2.78253
MAP3K10	240.183056132709	1.24859664523558	0.255258128137633	4.89150592126236	1.00067382695605e-06	4.48008663801254e-06	1.78281	1.08737	0.75491	2.6323	2.23241	2.83775
SLC35C2	632.995661450179	1.24830317538133	0.174311398126476	7.16133992841702	7.98922658240713e-13	8.0478732595356e-12	5.20386	3.75256	3.06439	4.48894	4.23015	4.76693
PCED1A	339.285799407206	1.24822418564078	0.143310617120301	8.70992122372184	3.04086050109095e-18	5.03785385522425e-17	3.62343	4.05215	4.46897	9.5545	9.28766	9.03574
RHOG	423.209319839841	1.24581992991285	0.277380360083196	4.49137757820773	7.07639717073537e-06	2.77000197108495e-05	11.623	6.03628	4.87474	16.5862	14.5671	17.0435
ELAC1	83.10969814167	1.24542305829356	0.267150702211862	4.6618745448997	3.13342186707784e-06	1.29965082630494e-05	1.06476	1.15639	0.957556	2.48243	2.41616	2.65034
FRS3	102.809314673383	1.24512031482881	0.289780528983297	4.29677010804469	1.73304762090413e-05	6.2990781343507e-05	0.69591	0.549032	0.341178	1.13348	1.09283	0.94498
SNX21	262.262747503491	1.2441102181226	0.273265748311009	4.55274847218192	5.29495658958352e-06	2.11769146417602e-05	1.3949	0.948002	0.460229	1.90973	1.816	2.45054
PTMS	6904.27331045516	1.24287464330086	0.12087731923854	10.2821162078236	8.48439105120122e-25	2.28121908005126e-23	67.6193	68.732	71.0857	247.629	232.379	223.163
H6PD	775.455548845749	1.24193225684193	0.159221235363679	7.80004158368209	6.18867789962949e-15	7.58386762662262e-14	2.07648	1.466	1.43727	3.47658	3.62206	4.06895
ZDHHC8	1134.53992440533	1.24046935784095	0.212860664233423	5.82761198415056	5.62261199653704e-09	3.50263443690055e-08	11.4881	8.30416	5.74685	16.7311	15.9849	17.0779
SIRT6	171.6272196602	1.23930637898373	0.419778797887744	2.95228435838045	0.00315432303338528	0.00752793812036461	3.52465	0.796451	1.51433	3.47643	3.09862	3.52247
ORAI3	196.332236370251	1.2392568069217	0.3093548028522	4.00594009045912	6.17713054648988e-05	0.000203793470014157	4.44258	1.09794	3.24866	7.11494	6.48742	7.92467
FAM227B	22.7115603377003	1.23917021586596	0.488637164048295	2.53597210167069	0.0112135667061335	0.0235848093272728	0.028594	0.0448064	0.0288392	0.0671655	0.0890388	0.0461389
TNFRSF10B	1622.67966913409	1.23857134894375	0.128672540273897	9.62576277974523	6.22433818945968e-22	1.37597603805289e-20	11.9858	10.4554	8.97803	27.2582	24.7278	30.1471
UQCR10	1056.84691063905	1.23710963541058	0.195881543538566	6.31560081191116	2.69113886397842e-10	2.01364742363324e-09	21.6726	13.8524	11.0812	39.5587	35.3191	39.3637
HMG20B	1178.71064660861	1.23521419813325	0.19597334519086	6.30297042146353	2.91994632408079e-10	2.17478439478132e-09	29.0495	16.8124	20.0019	27.0161	23.1593	27.7771
GARS	11862.4826686899	1.23490975169856	0.116271971876527	10.6208721824203	2.38323863494216e-26	7.10380925898949e-25	76.4081	87.0434	85.6937	208.642	199.413	196.144
TAP1	604.137545099445	1.23466263131915	0.154297036974913	8.0018557421805	1.22557920536661e-15	1.61186935996951e-14	7.86762	6.44757	5.41029	16.2134	13.1916	14.5013
KMT5A	1058.54924658699	1.2337585100966	0.10775449358945	11.4497174920359	2.3591310026242e-30	8.55758592622735e-29	8.75356	7.14524	7.2148	15.0023	14.0224	14.1948
CMTM3	318.388544925463	1.23366701988501	0.260993397831652	4.72681313065535	2.28070974197963e-06	9.65518157940502e-06	7.09396	3.99149	3.71839	8.55319	7.63363	10.8021
TFAP2C	182.23861443497	1.23312667815023	0.203511277743421	6.05925475886848	1.3675365393267e-09	9.30410968243508e-09	2.32636	1.86381	1.69574	4.24495	4.13633	4.03726
RNF44	492.68910956279	1.23308514439929	0.174036484612891	7.08521059329624	1.38833015479839e-12	1.36083742826169e-11	2.96422	2.00555	1.77601	4.26498	4.21036	4.20262
RELL2	132.409605171449	1.2329305650076	0.312048516735748	3.95108612566066	7.77973189533409e-05	0.000253446764052698	1.17191	0.822405	0.268566	2.20255	2.00113	2.46315
MAP3K11	963.6632425324	1.23281405175407	0.221103112895527	5.57574262799543	2.46476108323632e-08	1.41541313528447e-07	10.9113	6.21753	6.38867	15.8949	13.7713	17.1713
DOHH	206.980586695996	1.23267568920915	0.262135298577078	4.70244067052532	2.57069930726098e-06	1.0766885149271e-05	3.32965	2.37238	2.58772	5.19966	4.65618	5.75673
ACD	510.065167137772	1.23021516693549	0.154597794109137	7.95752083025859	1.75520580330819e-15	2.26419041706075e-14	8.82361	7.07921	8.08741	17.4074	16.3164	14.0577
PKMYT1	396.984137842814	1.23002895809467	0.301345513274912	4.08178952036539	4.46902611442274e-05	0.000151182063825073	3.51949	1.56626	1.97579	4.73042	3.39556	5.05046
LITAF	3450.42684967313	1.22918355980207	0.0971827051514112	12.6481718932088	1.14508292413812e-36	5.27100513117501e-35	29.7863	25.6933	24.1316	57.9319	55.3952	58.3969
ABTB1	56.3873546463748	1.22887317692352	0.406229811350096	3.02506892056834	0.0024857647592584	0.00609334920596103	1.47321	0.682912	0.47722	1.93149	1.36672	1.70737
B4GALT2	2216.05123784682	1.22860775496878	0.161108834233376	7.62594901027631	2.42245576285766e-14	2.79659059734345e-13	43.608	29.5496	30.818	68.7769	63.0826	62.5844
H2AFX	1868.12479332686	1.22849214120581	0.494027936930319	2.48668556851084	0.0128939304219724	0.0267324845949274	120.916	56.06	45.4105	132.968	108.162	144.243
EGR1	499.197797695268	1.22705029722369	0.148107140487359	8.28488277598214	1.18225474937009e-16	1.69429335806279e-15	4.94143	5.27752	5.15682	8.97042	10.9199	8.98483
RPL37	15959.2793113427	1.22579944313453	0.107737787621871	11.3776184771562	5.40557600951489e-30	1.92719383907852e-28	421.193	309.637	324.224	982.518	860.394	860.755
TMEM161A	157.694781055165	1.22576310535625	0.387600039707054	3.16244318829967	0.00156451259444309	0.00400658454203682	6.15974	2.43253	2.31046	8.49712	6.01793	9.21478
TSEN15	1001.46268054052	1.22400706781759	0.123370001456912	9.92143189886472	3.35902248388633e-23	8.07608942985299e-22	6.65694	8.65331	8.09772	25.9205	24.8649	23.0494
ANO8	137.573024556589	1.22354339761077	0.278689181329603	4.39035125717238	1.13167704645963e-05	4.26460474554452e-05	1.32422	0.575665	0.93839	1.81242	1.96222	1.63329
SSR4	521.03584719594	1.22307862862903	0.246315004513249	4.96550598306422	6.85221803558813e-07	3.15219366052071e-06	13.6497	9.25407	6.3485	15.3564	13.4345	13.795
XBP1	2834.52586515721	1.22299772039892	0.0926110705213653	13.2057400212945	8.12968171440868e-40	4.34758640506576e-38	45.0723	49.3288	47.3234	109.881	101.958	106.028
CEBPG	788.123054685857	1.22247432273041	0.130255640772917	9.38519295960181	6.28013427078446e-21	1.29575649791249e-19	7.26006	7.52701	6.18628	13.9116	14.0426	15.616
VMAC	27.3300223863589	1.2219948350876	0.441214411890809	2.76961677169788	0.00561222828017527	0.0126351141562342	0.75729	0.637558	0.704378	1.34224	1.16997	1.46649
MRPL52	360.93964492491	1.2219085785522	0.244722851424101	4.99303016224934	5.9439270480983e-07	2.75790631073805e-06	5.53979	3.30781	3.47451	5.16366	4.1651	5.73384
ANKRD13C	816.046822495526	1.22069291742377	0.140355682224467	8.69713928269429	3.40355577386829e-18	5.59413811149019e-17	4.54863	4.50757	3.10494	9.57445	10.1515	9.53183
PFKL	2063.59849616398	1.21973729557502	0.201227181769801	6.06149370501233	1.34863167397593e-09	9.19055168434057e-09	23.0214	13.1829	14.636	33.2827	31.0998	34.3834
TMCO4	405.143423958111	1.21934130850929	0.165507731325504	7.36727703741651	1.74148349729074e-13	1.8722556505241e-12	2.40389	2.36006	2.43252	2.79384	2.13049	2.5733
STOML1	52.7091408846749	1.21860715205365	0.32952340500654	3.69808982773004	0.000217228021189782	0.000657196089065427	0.305325	0.470746	0.407331	0.789822	0.820884	0.730125
NDUFB9	2168.6647751599	1.21696279491846	0.141873195455053	8.57782043334611	9.66877324104825e-18	1.52540103648902e-16	158.198	129.466	111.636	279.914	245.567	280.56
USB1	628.90936647706	1.21684592028273	0.172993958622294	7.03403708414769	2.00641759968411e-12	1.92769817734512e-11	4.42518	3.12308	3.09311	7.59235	7.41943	9.24727
LNPEP	611.109678958547	1.21682099543338	0.173550460443505	7.01133832963516	2.3604914681819e-12	2.24550303378281e-11	4.32672	3.86376	4.26219	3.83209	5.53462	4.09021
GLYCTK	68.0921585567249	1.21609859176398	0.41509642908979	2.92967731481238	0.00339314161448749	0.0080372313832169	0.706824	0.249188	0.595811	0.900253	0.743955	0.83781
LOC100996717	53.2275917340139	1.2160246621301	0.430103707127201	2.82728244834791	0.00469449011870212	0.0107689722861758	0.207956	0.0984745	0.112267	0.222846	0.351142	0.276545
MARCKS	6094.81797006902	1.21490892444049	0.11854634623429	10.2483877659071	1.2033388770821e-24	3.21170042312592e-23	54.5901	64.4328	63.6862	131.032	141.278	129.348
LIME1	62.7670063157876	1.21339274480093	0.440171313625154	2.75663748918052	0.00583990555421335	0.0130849146937134	0.856518	1.00823	0.0427975	1.91752	1.44427	1.48335
MAB21L3	64.6603291695071	1.21226358501255	0.34282595620793	3.536090436155	0.000406095648154409	0.00116971629664436	0.377804	0.179905	0.159137	0.864499	1.2231	1.01459
TRIM8	1125.9098024457	1.21222180989309	0.204392002803552	5.93086712427884	3.01339006132577e-09	1.95246199697304e-08	23.0143	13.3455	14.1964	33.0372	30.3212	34.1434
TLDC1	735.524641749716	1.21216067448983	0.141270468399383	8.58042511095068	9.45231536043585e-18	1.49774922911656e-16	4.38344	3.45187	3.45387	8.37857	7.46801	7.83325
SAV1	189.638220196209	1.21139573426342	0.185679473446384	6.52412305883243	6.84005352513732e-11	5.52445411308426e-10	1.28439	0.934325	1.04709	2.4956	2.61954	2.78461
PNKD	1014.10980756645	1.21060428082716	0.151380913949476	7.99707340405678	1.27411288172508e-15	1.6711673559579e-14	9.65236	7.10039	7.18802	17.3914	14.9144	15.1551
BOK	603.677622700489	1.2103494202046	0.18382755560191	6.58415663659089	4.57474639509358e-11	3.75839025388877e-10	9.00434	6.90026	6.45529	15.6385	12.8404	13.6096
ARHGEF19	42.7408947660109	1.21013693442132	0.449606231054614	2.69154840577448	0.0071121176490104	0.0156794276026834	0.490359	0.225759	0.354587	0.696618	0.606293	0.762781
CAPN10	148.931173707138	1.20952872947751	0.306032152608473	3.95229298349228	7.7405885675839e-05	0.000252397671607432	3.20441	1.97836	1.66375	4.58264	3.84393	4.94908
GRK6	634.760786783176	1.20946287305044	0.167450261983444	7.22281863715456	5.09209072735478e-13	5.2345972947069e-12	5.21687	5.11863	3.80655	9.56066	7.45285	9.14438
RAB34	997.285049414966	1.20850507292599	0.215293369322612	5.61329443971436	1.98510389252402e-08	1.15178784286615e-07	32.7313	20.5601	17.4904	17.6057	13.0929	18.8485
CRTC2	1318.04168238885	1.20676244111237	0.115308403511199	10.4655203295324	1.24391222419174e-25	3.56882588029448e-24	5.84988	6.57815	6.82574	16.3348	17.2437	15.3199
DCPS	428.184627155604	1.20582001982443	0.136139143421181	8.85726169213453	8.2003871864345e-19	1.43541314096121e-17	3.40796	2.97551	2.38935	4.71259	4.6531	4.22887
ERI3	718.101880256724	1.20561262453697	0.224375970755683	5.3731806506577	7.73597547751855e-08	4.10984292534641e-07	18.2136	12.5032	9.71239	29.8637	23.7727	30.9288
ZNF414	155.146448630099	1.20296461057965	0.222715363786525	5.40135440199224	6.61396095929024e-08	3.55268375605007e-07	3.9705	4.23156	3.4126	7.61395	6.34471	5.41769
RAB40C	212.928814813406	1.20208633128529	0.258355667173421	4.65283515719588	3.27401975881547e-06	1.35141576083229e-05	4.1787	2.33286	2.42178	5.07181	4.84804	6.51658
ZBTB37	277.035821401262	1.20112249192582	0.247421494319009	4.85456000996087	1.20654329747362e-06	5.32313582197489e-06	1.23773	0.884396	1.35137	0.882578	1.4883	1.03474
GUK1	1226.98443977979	1.20105534150638	0.145850175453871	8.23485702206957	1.79772209891724e-16	2.5265377440435e-15	9.47482	7.7628	7.58843	45.5367	36.2129	41.0575
PHYKPL	205.246757361981	1.20053879793903	0.185577123306524	6.46921763064542	9.85116300468618e-11	7.8388959007749e-10	0.441645	0.44802	0.593329	0.841335	1.019	0.799223
C19orf25	86.3499821121275	1.20002119619447	0.387477939228494	3.09700520908061	0.00195486438681293	0.00489170090668861	1.74023	0.487054	1.38797	3.11463	2.98161	2.71859
SPN	43.7394177859875	1.19967603658468	0.396780790348358	3.02352348139489	0.00249849638489975	0.00612043253869178	0.23431	0.119764	0.1375	0.328948	0.322226	0.393024
RPS19	2210.53848794799	1.19880576558256	0.36461962662069	3.28782566285074	0.00100964340604922	0.00269374045935288	14.5075	7.16958	10.9323	36.4938	30.0751	36.0618
HRAS	376.54449703084	1.19839250619981	0.196199372564683	6.10803434554678	1.00865651250791e-09	6.97334488162548e-09	6.96121	5.05828	8.64476	14.7378	10.8775	14.8864
GXYLT2	258.57375091122	1.19811597628961	0.155843102780291	7.68796279665149	1.49496263384141e-14	1.77082463125872e-13	4.30009	4.1615	4.08433	6.06726	6.08035	5.60202
COQ5	314.841610629276	1.19697273413318	0.182084392566558	6.57372505826192	4.90718081931811e-11	4.02593639017492e-10	7.2865	5.1445	6.12593	13.8382	11.7531	11.668
NUDT16L1	77.9142957317859	1.19642038873547	0.338910294668084	3.53019783570517	0.00041524903721559	0.00119324624562188	1.14527	0.803129	0.468732	2.5159	3.27865	2.29005
SREBF2	4617.38914327686	1.19559744110061	0.136056504864098	8.78750664876218	1.5291583417094e-18	2.60458281481323e-17	18.5157	13.1361	13.6115	34.5362	32.108	36.6241
POU3F3	1235.48026785763	1.19545341700896	0.133786133063897	8.93555549914885	4.0513758133711e-19	7.23971899033121e-18	7.91756	8.97934	9.66986	15.4479	18.68	16.7053
C21orf2	149.588667418193	1.19419123185076	0.344197805189749	3.46949112935926	0.000521445286593407	0.00146822484922723	2.10829	0.700084	1.11289	3.00535	2.45397	3.33738
FBXW5	1249.9242373023	1.19385370079797	0.224707592636295	5.31292105794707	1.07881780852969e-07	5.61046973288268e-07	24.8177	16.1547	14.2995	34.0255	32.6967	31.8103
TMEM8B	146.875383032653	1.19259564489076	0.206264678671778	5.7818704228488	7.3874602195858e-09	4.54175808766251e-08	0.272682	0.260466	0.263959	0.61584	0.519071	0.496003
BHLHE40	6274.08805072348	1.19239494597086	0.097889595472221	12.1810182197478	3.92352658684814e-34	1.6494687205865e-32	53.5511	40.8739	42.7632	97.9439	87.4434	100.541
SIRT5	314.34316890608	1.19169136082068	0.167632060191887	7.10897044071735	1.16911780684957e-12	1.15844602305407e-11	0.710465	0.651678	0.998177	1.92244	2.11716	2.09794
PLEKHH3	160.113468801814	1.19109317924367	0.376051151216474	3.16737011810932	0.00153824405453967	0.00394417380880206	2.53085	1.04003	0.973072	3.07191	2.77761	3.5969
SLC10A3	256.379751859856	1.19060067274887	0.311077199603751	3.82734791963362	0.000129531364883097	0.00040721055405004	4.63618	1.81998	2.15522	5.44457	4.52893	5.71331
LMO1	33.1922878353067	1.18939820863708	0.441955047887974	2.69121987478367	0.00711912574151926	0.015692499323555	0.264905	0.163965	0.144541	0.602202	0.586075	0.380904
TLN1	11766.249225476	1.18939703449307	0.0938550578521996	12.6727004565497	8.37797194358272e-37	3.89348178566627e-35	39.4565	34.7291	34.2543	76.5365	73.9432	76.584
SBF1	1435.26260068146	1.18854365587741	0.243931635545505	4.87244572939244	1.10225140239346e-06	4.88970689210589e-06	8.57083	4.44056	3.80098	10.8401	10.0717	12.0198
TEAD4	615.292056541861	1.18637915674571	0.179572792505487	6.60667543335921	3.93046441098533e-11	3.25398607411455e-10	12.7646	8.92634	11.4185	18.6081	17.1215	21.3406
BAK1	289.62643607329	1.18632992207694	0.232749636786707	5.09702158274087	3.45039003944359e-07	1.66189978522339e-06	5.72615	3.5119	3.82564	8.11557	6.85341	8.05128
RNASET2	1025.84707199764	1.18452191967964	0.147041019276822	8.05572435164943	7.90095059449292e-16	1.0553464402892e-14	25.5287	20.2502	19.4174	46.8025	43.5031	50.691
SNTA1	328.767948990359	1.18411358589322	0.266489140234554	4.44338401501466	8.8554903627251e-06	3.40637246159944e-05	7.49872	4.48937	3.91463	7.9066	7.39858	9.48178
CLSTN3	473.879019564409	1.18370877510022	0.129115064649786	9.16785952368095	4.82504244525381e-20	9.18652714773062e-19	1.96437	1.9236	1.86094	3.68521	4.12128	4.32364
TBC1D22A	523.057896539621	1.18345439666216	0.124436022625205	9.51054503105316	1.89666172176944e-21	4.06915064968412e-20	1.33911	1.56064	1.51211	2.51054	2.61995	2.48116
EPRS	7028.63701076092	1.18197207609528	0.0848029848087794	13.9378593661589	3.72959271786941e-44	2.34851323264625e-42	29.6661	30.8086	29.217	71.3225	72.15	70.701
SGK494	121.194067389037	1.18152162863999	0.248675304424351	4.75126241978491	2.02150578732316e-06	8.62311530275737e-06	0.748507	0.816468	0.57561	1.60742	1.88505	2.00492
ANKRD13B	174.875826698872	1.18085782769016	0.27257734386199	4.33219361139584	1.47631028144484e-05	5.44482995788455e-05	1.74748	0.840002	1.15605	1.63035	2.30573	2.27799
MAST1	67.786182718382	1.17791124828967	0.290520082523191	4.05449164842378	5.02434454142922e-05	0.000168551927351544	0.305081	0.2999	0.221693	0.678988	0.570697	0.485233
PARP12	769.310976551443	1.17784036583309	0.149067150466084	7.90140793696242	2.75770498578749e-15	3.47592690180738e-14	6.56711	5.1227	4.87554	13.1637	11.6577	12.7628
KIFC3	768.997854808282	1.17740373155409	0.213078675964764	5.52567602658087	3.28219307880072e-08	1.84834612947097e-07	4.33095	2.34115	2.7834	5.88946	5.02343	6.09384
DESI2	1404.93473762877	1.17704691391857	0.104399166047699	11.2744857883327	1.75400413467141e-29	6.11840387120633e-28	10.7695	9.82077	8.80207	21.8081	21.3841	22.252
POM121C	1801.35366580262	1.17687260422456	0.0992801497850261	11.8540575006471	2.05018017956929e-32	7.97377563957619e-31	7.62701	7.75448	6.90683	15.5188	15.1566	14.4542
SLC22A15	249.060506075764	1.17559629480213	0.166721571859264	7.05125486577405	1.77311379559398e-12	1.71259716272975e-11	1.35188	1.12853	1.02363	2.36463	2.31853	2.31169
INO80B	150.680428824419	1.17531445831956	0.245232448847451	4.79265473979211	1.64588734746257e-06	7.13168822049169e-06	4.36299	3.80725	1.55604	6.32139	6.80353	6.77662
RPS9	3829.71653807433	1.17455897295415	0.197833360499344	5.93711278011703	2.90085128170721e-09	1.8845816321444e-08	209.625	141.97	143.713	321.73	272.711	319.446
LRSAM1	339.189418441928	1.17324993097507	0.239451915869224	4.89973081533346	9.59680481183162e-07	4.31381714440367e-06	2.86559	1.86426	1.32641	4.10891	3.74761	3.98172
EML3	281.637533728561	1.17287496790533	0.227720248527954	5.15050802678776	2.5978181313157e-07	1.27018025338213e-06	2.1568	1.53799	1.27537	4.98055	3.97001	5.13181
MARK4	650.409366678818	1.171843894667	0.196080348115945	5.97634544168636	2.28198849714182e-09	1.50812379279532e-08	4.01513	2.41525	2.49194	6.07782	5.60823	6.28396
COX7A2L	513.138119472783	1.17103800479935	0.129488810135053	9.04354595256525	1.51670205762411e-19	2.78559951138893e-18	8.96456	8.96665	8.44231	18.1889	16.6165	18.2847
TOMM7	303.0677258016	1.17083664252291	0.23396748759663	5.00427069824965	5.60739141351739e-07	2.61342888500557e-06	24.4142	10.4597	18.7509	48.0937	36.8791	44.7707
RPS21	805.633589280445	1.17080215024504	0.141816515256234	8.25575320426984	1.50947249359109e-16	2.13795393298695e-15	171.137	134.478	158.618	25.3091	21.2616	27.3917
PRADC1	84.7444645173423	1.17015325813597	0.276023798533783	4.23932017583895	2.24197703528615e-05	7.96380902448654e-05	2.69577	2.25934	2.43653	4.20215	4.8419	5.55509
CBARP	31.2319668646421	1.1700633000561	0.513304825021948	2.2794706829535	0.0226391007812174	0.0438376411027142	0.246705	0.0552261	0.154183	0.267301	0.4005	0.29655
RHBDD1	449.601817489588	1.16858587459855	0.136302550786788	8.57347032651293	1.00412412234852e-17	1.57902589012773e-16	1.73445	2.10361	1.84001	3.80344	3.93473	3.89572
SAMD4A	1848.71670181598	1.16645739675874	0.092281631295792	12.640190473225	1.26746538932534e-36	5.81594686218497e-35	6.67495	5.95798	5.51686	11.2062	11.5989	11.3937
BOC	64.5368787033196	1.16640274864823	0.421101820667295	2.76988293900014	0.00560764425897895	0.0126308496554666	0.399426	0.129115	0.140101	0.458117	0.417796	0.452593
EDIL3	2529.97481786297	1.16533602090826	0.0990734630847554	11.7623426558869	6.10174252152512e-32	2.32955240729933e-30	17.834	18.8898	16.8246	41.2824	42.5614	43.8129
RASSF4	274.10742603729	1.16526931478803	0.238326606717234	4.88937987595561	1.01154126778957e-06	4.52348232107552e-06	1.99781	0.989454	1.82935	3.47265	3.18027	3.73602
TPPP	21.5635211067809	1.16454572954714	0.506308925632683	2.30006952394119	0.0214442815436441	0.0418359065630159	0.102677	0.0666539	0.0176633	0.148097	0.126245	0.151509
FPGS	1378.38643930715	1.16421028024019	0.139372857671073	8.3532066407635	6.64342774050727e-17	9.74146168482044e-16	18.6685	16.5541	13.3124	33.6074	30.3918	30.5819
FLT3LG	32.6143222409569	1.16414378820566	0.406960142624055	2.86058428400219	0.00422861135509447	0.00979136911353138	0.0947076	0.133528	0	0.427334	0.268611	0.527947
NAPRT	89.1802654455428	1.16359215448813	0.497742068548497	2.337741227864	0.0194006760764934	0.0383270724173126	1.06086	0.188228	0.05044	1.80688	2.33314	2.59019
LTBP4	1165.21194059378	1.1631206728533	0.197768051708123	5.88123644242549	4.07212963927055e-09	2.5787199709547e-08	9.89396	6.20271	7.11262	14.5267	14.6205	13.7777
POLR3D	350.67996397394	1.16280819380887	0.151752971672309	7.6625069083972	1.82338320800717e-14	2.1406724894005e-13	3.92543	2.97113	3.47939	6.51978	6.4531	7.48314
TMEM208	83.5776049762699	1.16262870063843	0.352021355835682	3.30272206888813	0.000957512387841392	0.0025712655349188	6.04878	3.0201	2.49496	6.88299	5.24475	6.24529
ZNF300	178.215061343966	1.16134010764053	0.200110537583474	5.80349301773323	6.494745865888e-09	4.02182091805904e-08	0.753854	0.745465	0.930165	2.12695	1.92368	1.76202
CDC42EP2	248.585085946401	1.16055490855723	0.18581208045565	6.24585282997378	4.21493906554537e-10	3.07013037793805e-09	4.10392	3.59428	2.67289	7.982	7.24632	8.15992
WBP1L	632.836981541624	1.15983536116673	0.125165932566377	9.26638213278727	1.92566922180885e-20	3.80064918594728e-19	2.8775	2.3749	2.50774	5.8557	5.43442	5.73485
ARHGAP33	199.651834484143	1.15926923293817	0.302321387614252	3.83455911633134	0.000125789717298062	0.000396476105702623	1.19338	0.528121	0.597999	1.29431	1.62153	1.33593
NPRL3	841.177811615467	1.15892802662202	0.157841462379635	7.34235484865572	2.09868077383212e-13	2.2413664123467e-12	10.8111	8.25676	8.88624	17.2741	16.159	20.207
MYO1D	763.273926113271	1.15851444753712	0.132750001820036	8.72703903317204	2.61426873453113e-18	4.36591883036622e-17	2.22581	2.37939	2.51278	4.94214	4.21477	5.38859
SLC9A8	524.43958149068	1.15805208523837	0.173118691785886	6.68935325984704	2.24159027414445e-11	1.92140083251061e-10	2.05214	2.0502	1.35936	3.56916	4.16365	4.09567
IGFN1	13759.2259396684	1.15722506573829	0.163057364073736	7.0970426408646	1.27454743924843e-12	1.25436854203705e-11	30.7306	24.894	33.0062	53.8095	82.1209	58.0433
GRK3	351.587728337714	1.15710736275255	0.152804665453541	7.57246095410853	3.66219309322365e-14	4.15849029929986e-13	1.06069	1.22545	0.969242	2.65576	2.3686	2.47094
LLGL1	677.925605192822	1.15667781967737	0.254409844858187	4.54651360021906	5.45418470677643e-06	2.1736046779389e-05	7.43651	3.50562	3.59101	10.7533	10.0348	11.4877
GDAP1	458.067983939052	1.15634442597195	0.127460617179911	9.07217030292393	1.16669565289721e-19	2.17295198041522e-18	2.42701	2.50955	2.21456	7.72779	7.25068	7.0083
ANXA3	2139.03492949715	1.15523238677737	0.0878110315296115	13.1558913117631	1.57416176107597e-39	8.29628875964171e-38	39.8956	39.7555	42.3667	85.5004	86.9148	83.5836
CPQ	187.159907935473	1.15504424169003	0.20335071429102	5.68005991873243	1.34647564237051e-08	8.01384398278292e-08	2.06677	2.42818	2.62576	6.77017	7.39947	6.65278
INPP5B	412.091576257382	1.15456235038627	0.143787728047057	8.02963066506218	9.77665358460617e-16	1.29165488684543e-14	2.22384	2.05667	1.66544	4.27693	4.01135	4.5703
MT2A	2127.2331063819	1.15426241593285	0.142862447066564	8.07953692263889	6.50131755095679e-16	8.73205587222691e-15	706.506	598.021	536.93	995.027	903.852	962.572
RPL31	2651.88170752557	1.15374563679112	0.119006733805063	9.6947928902997	3.17280739402748e-22	7.13317717983365e-21	70.9362	56.1481	58.8667	146.081	122.75	154.909
HIP1R	814.887231456379	1.15327742363454	0.170433120945853	6.76674473385335	1.31712157612689e-11	1.15903511472122e-10	6.29964	4.35105	4.0934	8.72995	8.70895	9.1992
BAD	211.985323057397	1.15307002416758	0.308517225912974	3.73745751393745	0.00018589048871108	0.000569015793095827	11.4979	5.0521	6.3652	12.1271	9.80721	15.0648
UHRF1BP1	1908.39214115902	1.15304226909742	0.106420809214612	10.8347444227016	2.35622435282505e-27	7.4185366745007e-26	5.3021	6.12719	5.70651	12.2653	13.3314	12.3003
CDRT1	53.4743809239952	1.15275524013612	0.31356020804627	3.67634416152069	0.000236600277970044	0.000710924941820338	0.143748	0.208018	0.18042	0.491778	0.468215	0.404462
PARP8	272.302295753465	1.15257986908916	0.190452878723139	6.05178497073109	1.4324960154328e-09	9.72332573051119e-09	0.790555	1.03517	0.968687	2.09413	2.36393	2.01935
GFPT2	186.631331954257	1.15251363559663	0.190138092971301	6.06145574296147	1.34895007878916e-09	9.19055168434057e-09	1.72813	2.003	1.64637	3.81623	3.09203	3.17185
RECQL4	673.237264349001	1.15197114214575	0.265434484981707	4.33994528715866	1.425181959246e-05	5.26828380665624e-05	7.33112	3.90469	3.45205	9.23113	8.36034	10.2447
ASPHD1	195.546666536067	1.15048602922366	0.197347804137862	5.82973818355718	5.55144066086305e-09	3.46571913531819e-08	3.92365	3.02461	2.43168	2.83822	2.94112	3.12003
AKT1	2405.16215309924	1.14951084026029	0.184506832503003	6.23018033893994	4.65898549060285e-10	3.36659726509236e-09	17.1586	11.9832	10.6378	44.6602	41.7545	45.5711
ZNF672	286.135648368397	1.14944992131042	0.164186947530973	7.00086053487035	2.54395085500357e-12	2.40600189446566e-11	6.04868	5.7836	5.49197	10.0063	9.53752	9.64942
MMAB	391.734087103072	1.14930547602357	0.173830533459615	6.61164326628834	3.80077030874331e-11	3.15559388761302e-10	1.72265	1.74629	1.40759	2.56632	2.35145	2.86886
IFFO2	1225.94305151728	1.14889401854942	0.10348689584591	11.1018309048529	1.22900055905055e-28	4.10023902108928e-27	6.58662	5.91159	6.12847	13.2438	12.145	12.7866
PCBP4	241.435395091267	1.14887970198065	0.239384305295508	4.79931088448934	1.59212492825775e-06	6.90902422626408e-06	1.43827	0.877246	1.34125	3.26615	3.51528	3.98413
DENND3	1211.71648120509	1.14849285033301	0.115646185467852	9.9310915071408	3.04899457042903e-23	7.35500414949597e-22	4.01039	3.22163	3.17084	6.62354	5.9021	6.23871
RPS19BP1	391.899663631376	1.148347838495	0.182423920157243	6.29494113220001	3.07516540500558e-10	2.2810482397354e-09	23.9834	16.4498	20.8759	34.1784	30.9002	36.9911
CDKL5	1929.97213383561	1.14829182891559	0.130927326136218	8.77045199655949	1.77950487755574e-18	3.01335016867588e-17	5.11563	4.88763	5.73021	10.8343	12.8639	10.9855
PPP1R12C	910.661929318098	1.14749402167949	0.218801533749906	5.24445145339384	1.56747969544171e-07	7.94444587104361e-07	11.1389	6.0079	6.83799	14.5703	14.9752	15.1302
CTU1	37.5426552109021	1.14745540742295	0.423489963533731	2.70952208134575	0.00673802198625614	0.0149248161736077	1.44078	1.48598	0.738649	1.97145	1.6734	2.81212
KDM7A	222.239819055595	1.14724211970469	0.183997925551028	6.23508181556384	4.51542034619059e-10	3.27261107900789e-09	0.860002	0.772575	0.664822	1.74789	1.91101	1.48237
FADS3	663.651257302358	1.14700190367264	0.199749037755052	5.7422149140923	9.34461169782379e-09	5.67543723409373e-08	9.90871	6.47631	6.35631	14.5565	14.9372	15.6723
TMEM187	42.8464670927084	1.14689914888799	0.490397912352345	2.33871131992901	0.0193503789097709	0.0382484864277114	1.94984	0.781368	0.459137	2.32951	1.82592	2.15097
ATN1	5274.01123060797	1.14685407318611	0.105314459116157	10.8898064217485	1.28913992389218e-27	4.10324493062048e-26	24.9949	21.3087	22.5465	45.6799	48.2744	43.8732
F8	42.4072539041188	1.14681573862833	0.358204826527974	3.20156417138275	0.00136683626823823	0.00354719007275526	0.13325	0.0909002	0.0528184	0.205584	0.235545	0.253105
MZT2B	528.435596802576	1.14582019845755	0.295385282932203	3.87907003044745	0.000104856567122644	0.000334630018728824	4.41892	2.01076	2.39451	35.075	29.1954	48.0718
SIVA1	166.35784085897	1.14475077292003	0.33591009146576	3.40790825284485	0.000654629012384123	0.00181065480398164	4.55108	2.58791	1.50369	6.72896	4.66876	6.91139
KIF12	264.901711890055	1.14373063822194	0.172354139047609	6.63593369176943	3.22454784203739e-11	2.70030356420702e-10	0.65572	0.446766	0.297778	1.86421	1.61573	1.91072
CDIPT	458.461475697515	1.14343313358735	0.240533234524291	4.75374280751158	1.99685030994354e-06	8.52794615632375e-06	12.0754	7.947	7.65049	18.0719	14.7362	18.6301
SHISA4	224.722485437394	1.14282717194308	0.183632633534052	6.2234426961543	4.86362507664546e-10	3.50750076176921e-09	3.24484	3.45837	2.69115	6.45277	5.43677	5.30033
EXOSC4	189.629808023701	1.14233730814291	0.257890971910331	4.42953586037166	9.44361098951182e-06	3.60810770280368e-05	12.5303	8.52292	12.2119	22.6717	16.6693	21.3913
PDZD2	286.869334246045	1.13863685805227	0.194471530399768	5.85503109741365	4.76920768758287e-09	2.9992604852391e-08	0.63493	0.598004	0.381782	1.18159	1.06006	1.0956
HDAC11	106.318360050944	1.13733351853428	0.337183723331494	3.37303802003555	0.000743436863688386	0.00203730833067281	1.45473	0.526649	1.23676	1.6731	1.2562	1.89323
PTRHD1	251.250210625918	1.13440817375992	0.187660839866535	6.044991456751	1.49417919316288e-09	1.01042912802173e-08	22.7732	17.6222	19.6446	33.3322	28.1304	34.661
GABARAPL1	1383.359094531	1.13279387975552	0.117325793380442	9.65511374026949	4.67640044440585e-22	1.03851787579126e-20	12.1583	12.4948	11.5454	27.0616	25.0873	29.2529
OGFOD2	75.6817099079804	1.13275725961947	0.350977737139728	3.22743336614684	0.0012490612891491	0.00327160223283403	0.630371	0.329505	0.639104	0.901403	1.04317	1.31423
KCNK3	966.124318588106	1.13249347998322	0.142794644079671	7.93092407129327	2.17521187953871e-15	2.78772088103701e-14	5.58585	4.3243	4.3135	10.2853	8.6283	9.30405
TSC22D4	543.216059453521	1.13241732876798	0.238324207651108	4.75158331555545	2.01829963760259e-06	8.61449135227912e-06	7.80512	4.20309	4.62344	10.1829	8.8262	11.6548
TTC31	432.318090844429	1.13221484187213	0.175161416376603	6.46383698700993	1.02080839052631e-10	8.08751571274276e-10	3.09748	2.05433	2.84152	6.0435	4.96811	6.63161
SLC8B1	229.099562876712	1.13199126040902	0.248063047641792	4.5633207814315	5.0350792570755e-06	2.01930694440089e-05	3.14466	1.7667	2.14937	4.65929	4.41196	4.70769
CTXN1	86.1178851083424	1.13182312368744	0.34161676136551	3.31313697595902	0.000922557855161519	0.00248555779981098	6.84628	3.28345	4.25585	7.65985	7.81982	7.19276
S100A2	315.005546259449	1.13126919664362	0.15975281216135	7.08137266154061	1.42733490423395e-12	1.39717453007988e-11	13.9835	11.124	11.678	30.7934	25.7162	29.0479
SLC25A53	72.3235738398228	1.13072288112559	0.306070903631554	3.69431679950454	0.000220478784686715	0.000666061142690127	0.184838	0.360551	0.223339	0.4511	0.606182	0.511195
CNPPD1	586.491514153446	1.129423052177	0.136108925416362	8.29793526561208	1.0593637084215e-16	1.52418442163196e-15	11.1504	8.79614	10.6913	19.2237	18.9347	19.1273
RIPK4	1377.15015308536	1.12876117999425	0.126418045834376	8.92879788280437	4.30662883883008e-19	7.67698812372822e-18	18.0215	15.6392	14.9448	28.9958	29.726	30.7352
NAIF1	133.001167584334	1.12792083922175	0.351833311316132	3.20583868253533	0.00134669462836037	0.00349928904325294	1.80375	0.678104	1.03605	2.18422	2.29738	2.3535
GLIPR1	1774.20766814176	1.12771993546161	0.124743538809348	9.0403073876649	1.56231867432041e-19	2.86576134131964e-18	7.72739	9.75497	9.30264	25.8965	25.5667	24.3227
ZNF687	668.534603385372	1.12687280945031	0.215219463152737	5.235924265133	1.6416126184679e-07	8.2826559653951e-07	4.92954	3.15525	2.6497	6.46802	6.41356	7.39015
PARD3B	70.8782571912975	1.12673844304629	0.314863601146556	3.57849697120704	0.000345575872579839	0.00100877917771349	0.112627	0.0621954	0.088379	0.159177	0.168991	0.208485
SEMA4F	239.885647814673	1.1264645594639	0.264989921054554	4.25097133876271	2.12845407241796e-05	7.5995318943033e-05	0.951398	0.458282	0.63317	1.41493	1.36455	1.73453
PIF1	166.835550950783	1.12561003385627	0.230266084588952	4.88830144424262	1.01709709143633e-06	4.54382502826562e-06	2.12964	1.64392	1.73753	3.40727	4.00101	4.07658
DPM2	435.579360481202	1.12490336729634	0.149039750264037	7.54767345827856	4.43102191097443e-14	4.99253638396855e-13	11.5566	12.0452	9.9092	22.4367	17.758	19.9379
SPATA4	34.1306264711555	1.12385735479672	0.438619178020688	2.56226223364933	0.0103992765638207	0.0220402005361046	0.498939	0.627915	0.693079	1.79552	0.914202	1.28267
HILPDA	436.11975268206	1.12200184995382	0.138388014257132	8.1076519233023	5.16073220624744e-16	6.9889690668673e-15	13.6144	11.7922	13.4724	25.873	25.631	26.8058
SLC15A4	624.519930331076	1.1213895761296	0.176494869518081	6.35366670539234	2.10242109097459e-10	1.59031810656871e-09	5.90107	6.96962	5.0677	12.602	11.0501	12.4584
ANKRD39	40.534854999111	1.12105750240053	0.430148667485203	2.60620940419185	0.00915504718555894	0.0196792251161726	3.00613	1.362	2.06587	3.45091	3.20345	3.34794
ABCD1	348.912845066163	1.12067929689261	0.24728347817601	4.53196188099123	5.84383968787831e-06	2.31809359421538e-05	4.68156	2.12545	2.94571	5.88755	5.49693	6.29561
PITPNM1	683.106827015323	1.11949212697942	0.260256821376207	4.30149004763709	1.69653395391816e-05	6.17716718240138e-05	7.17299	3.75789	3.49575	8.46083	8.12461	8.49947
MEX3D	646.980604993606	1.11919171064534	0.197473166013389	5.66756351376602	1.44842372022364e-08	8.58548143209984e-08	11.8957	8.78625	9.32547	14.2906	13.0492	16.5135
MB21D2	278.369555541428	1.11907063003199	0.200835763642562	5.57206848887562	2.51732414203366e-08	1.44331876113605e-07	4.47283	3.22819	2.82445	7.57512	7.66874	6.5968
OBSL1	517.274995606133	1.11779452483627	0.201975096074224	5.53431856977796	3.1244065108836e-08	1.76838977071256e-07	2.40778	1.58572	2.44926	4.30776	3.9233	4.61051
VPS4A	902.503301025016	1.11719586156569	0.129959858248142	8.59646876062722	8.22064902013708e-18	1.31115746323371e-16	12.5728	9.72124	10.6391	21.0351	20.0417	21.3157
MBOAT7	1984.08334800326	1.11692111332123	0.385191163210661	2.89965404193447	0.00373574732065677	0.0087617188852424	47.2198	23.5113	23.8825	60.7462	53.5191	61.2233
GMIP	236.927793866713	1.11657663048561	0.226307628294892	4.93388861391204	8.06084205918785e-07	3.67218943291408e-06	2.23768	1.55068	1.19076	2.8433	3.03493	2.80339
IL17RC	132.598848677486	1.11609256284487	0.26353792055913	4.23503593136402	2.28515163562025e-05	8.10529521866184e-05	2.13264	0.763493	1.16229	3.21704	2.6641	2.82927
SCAMP3	954.732681545401	1.11490707732611	0.153112297543443	7.2816298573913	3.29810963093864e-13	3.47136777797637e-12	20.7597	14.1959	18.495	43.85	39.3925	45.6328
TMEM134	121.089019093041	1.11473719392761	0.278729772623698	3.99934740890625	6.35173846589963e-05	0.000209174525073525	1.24892	0.535812	0.518184	1.58362	1.19611	1.76837
SUFU	330.105800581519	1.1146027671348	0.171461984979475	6.5005824309582	8.00096330978317e-11	6.4263949367259e-10	1.8398	1.81068	1.25318	3.34637	3.51448	3.32489
RHOC	4325.02455666865	1.11444876745514	0.157946914985953	7.05584384192788	1.71556401998929e-12	1.6614243831401e-11	106.743	75.282	72.2904	171.722	147.921	185.325
RAC2	2197.94059187189	1.11377235229333	0.130945979168234	8.5055864973326	1.80679853642952e-17	2.78806309432102e-16	43.5312	39.1104	32.2213	75.8711	70.9523	68.9727
PACS1	1782.04707390481	1.11360952043632	0.137942668224367	8.07298810999517	6.85982898105961e-16	9.20508047587575e-15	10.2451	7.37508	7.4187	16.8468	15.8895	16.9629
CTDSP2	1474.14375914826	1.11196849946414	0.122637082841228	9.06714733995871	1.22173648212668e-19	2.26965247369281e-18	11.7166	9.10468	10.1544	12.1098	11.5792	13.085
PDCD4	793.980799439815	1.11075800910708	0.128558242606551	8.64011506836258	5.61564331609923e-18	9.10648246109024e-17	7.359	7.69233	8.42781	18.2046	19.5276	17.4212
SFN	38.1798415329547	1.10966089925428	0.410390519895794	2.70391455323102	0.0068527908461199	0.0151628682153423	0.796247	1.26444	0.643955	1.27016	1.33756	1.81132
NDUFA7	432.652625480993	1.10869167830964	0.173576970231163	6.38732014294941	1.68817978578082e-10	1.2965292061229e-09	52.8753	46.4167	48.3387	102.891	78.5466	78.1619
AMOT	291.24233792576	1.10864475472199	0.166581524974537	6.65526837319714	2.8278357504515e-11	2.38456225078652e-10	0.811607	1.03288	0.938682	1.88768	1.94072	1.94232
SLC46A3	59.7527059865605	1.10818661712093	0.313604414284777	3.53370860435213	0.000409772581928177	0.00117937316516171	0.969313	0.709154	1.00995	2.0406	1.74124	1.69033
IL20RB	41.5396768018555	1.10781925458556	0.370771908753807	2.98787267435937	0.00280926562712717	0.00679474190425537	0.439981	0.281273	0.246276	0.693642	0.590751	0.668367
KATNAL2	165.579157748303	1.10735597472346	0.203638901616414	5.43784103102923	5.39300580946726e-08	2.94690693104849e-07	0.38389	0.249814	0.31472	0.801481	0.900476	0.696898
MYL5	33.9185675676289	1.10626218940907	0.461725848103854	2.39592865323027	0.0165783169485808	0.0333584449210205	0.397175	0.176341	0.291424	0.540286	0.576934	0.568964
CFL1	22697.6888177865	1.10593295213412	0.107953869624724	10.2444956904151	1.25276479944277e-24	3.33139246301545e-23	488.778	348.716	341.82	832.228	758.578	811.18
ZYX	6141.5976800097	1.10417208870406	0.0950006964703808	11.6227788819245	3.15697693284396e-31	1.17747144782431e-29	84.1855	81.5345	74.9773	146.164	134.666	138.507
NIT1	275.171183337869	1.1021246630908	0.170103400514126	6.47914538897931	9.22435875929802e-11	7.36834280685058e-10	1.72963	1.54113	1.52893	4.63718	4.45513	5.15141
RNF122	22.6986471097185	1.10046888810596	0.479505264970256	2.295008978002	0.021732609784867	0.0423076207080668	0.380898	0.392325	0.385586	0.776992	0.669772	0.529321
C16orf91	63.0080858116491	1.10032227921363	0.319208906633431	3.44702875248152	0.000566788257898736	0.00158639638241197	4.37351	4.23371	3.33622	6.92635	4.85925	6.27007
VAMP3	3221.68968914912	1.10019396857411	0.105778737835886	10.4008989999582	2.45604968305294e-25	6.87032667109385e-24	49.6233	43.276	40.4331	116.563	115.554	117.59
LOC107985246	80.2022335239283	1.09927306548751	0.292688610714665	3.75577670345076	0.000172804717754338	0.00053209513642138	0.58259	0.776834	0.93729	1.59623	1.74653	1.5967
LIF	1878.97819255195	1.09914692059795	0.168397807780884	6.52708568527296	6.70616870842019e-11	5.42234185840356e-10	19.1471	13.3837	10.9907	26.2979	25.4087	26.6226
SSH3	684.002633692016	1.09843199465463	0.205340410577439	5.3493220918655	8.82842986163159e-08	4.65115323315078e-07	8.07326	4.86814	4.49764	8.4918	10.1955	9.88718
MAZ	3236.79284485502	1.09840681524472	0.147279743370799	7.45796258267046	8.78706138944584e-14	9.63926055587324e-13	39.0912	27.4213	25.4712	79.6147	73.5379	81.2458
SPHK2	157.596700269318	1.09727452164606	0.267312451301105	4.10483879933476	4.04596911446095e-05	0.00013792516226611	1.48298	0.686152	1.2106	2.62985	2.28127	2.87354
PLEKHG5	184.988861369992	1.09712250732751	0.214062016462056	5.12525540710294	2.97134676054986e-07	1.44166811137286e-06	0.912255	0.751937	0.622314	1.87313	1.51698	1.37945
RNF41	706.939020037776	1.0963955688241	0.116717479710614	9.39358501864906	5.79920295423985e-21	1.20226493996963e-19	4.0828	3.96604	3.46342	8.27161	8.01704	8.24724
AIFM2	231.0627445234	1.095996472844	0.185608308750489	5.9048890657009	3.52884125705102e-09	2.25926606184261e-08	2.73817	2.34137	2.17656	5.07754	4.61912	5.21105
SLC2A8	151.933595562805	1.09545193041575	0.256707723195057	4.26731193273598	1.97842433831433e-05	7.10396455816348e-05	4.20684	3.1282	4.78712	8.14038	5.90689	6.32188
MLST8	513.886334370633	1.09527449802129	0.19789504847576	5.5346230562987	3.11898389976357e-08	1.76669547531e-07	5.08944	2.36042	3.58676	5.87021	5.06449	5.66742
VEGFB	675.555177202939	1.0948474518342	0.235824173132567	4.64264302209063	3.43980370390965e-06	1.41703156831124e-05	15.4084	8.42651	7.68857	18.6979	20.1684	19.5055
BLOC1S4	72.9679728710539	1.09425407583939	0.296150588243751	3.69492453933183	0.00021995210105428	0.00066488430214787	3.58344	2.63941	3.91118	6.71796	5.5362	5.95307
DEXI	152.679873524526	1.09402987061616	0.247796991966278	4.41502482308196	1.00998400141323e-05	3.84385852552507e-05	3.57713	2.50503	1.98818	6.31277	6.10542	7.40085
TUBE1	306.798530481022	1.09388920593042	0.176642824678967	6.19266142238424	5.91567138979542e-10	4.22017440097912e-09	2.38397	2.56766	3.60811	6.91948	7.44767	6.4465
NDUFA3	191.306140748211	1.09344683218501	0.205704511891055	5.31561909912858	1.06295296839383e-07	5.53389902586135e-07	14.1477	10.3337	9.83862	20.0169	17.8499	20.8939
HIVEP1	1182.17034648895	1.09321827343483	0.110285232561873	9.91264422298342	3.66807379409539e-23	8.80458769123953e-22	2.48013	2.368	2.59286	4.96442	5.39359	4.88614
CTPS2	524.604157330369	1.09305775870371	0.210571260533273	5.1909161579578	2.09261845878302e-07	1.0374651704655e-06	2.77119	3.76076	1.98983	5.81925	6.21223	6.57231
TRAF7	1379.84229375511	1.09237065826144	0.16997447293901	6.42667477870872	1.30425444860596e-10	1.01888749782074e-09	10.6287	6.65258	6.69927	13.4902	13.6228	15.9314
SERPINA1	4201.8808562611	1.09159478005748	0.0858213323535766	12.7193874776984	4.61463318106405e-37	2.16530497586315e-35	18.8113	20.307	19.3134	35.8175	33.069	38.2601
CDR2L	612.79335819362	1.09051092988178	0.218935346318181	4.98097245703274	6.32655448125545e-07	2.92517677954042e-06	9.21986	5.95608	5.56371	11.8478	10.646	13.9192
SCRN2	159.581554833016	1.08946885577956	0.362718064148703	3.00362447714463	0.0026678438965127	0.00648937413355748	4.02718	1.17761	1.72363	3.03184	2.79427	2.80738
CDKN1A	557.697293244559	1.08943610748819	0.194004837306839	5.6155100182638	1.959833005945e-08	1.13848765592955e-07	9.07928	5.83827	5.22098	13.9829	12.124	13.0163
ERBB2	1101.08727450413	1.08770993042924	0.17560322474215	6.19413414546569	5.8606298581036e-10	4.18501334884511e-09	7.20984	4.34734	5.10257	9.25779	9.0801	9.53249
GPSM1	240.675748069684	1.08620408989838	0.308960843335754	3.51566909958872	0.000438647320742604	0.00125453478716514	1.80043	0.861534	0.707007	2.07272	2.20094	2.54225
HPS4	1222.5132180574	1.08612792898005	0.107213548762059	10.1305100103581	4.04533903559061e-24	1.0378042612293e-22	3.86442	3.44931	3.40712	6.81671	6.68501	6.7056
AGO1	872.905357614243	1.08567956005408	0.107549135515505	10.0947307000674	5.82908474374435e-24	1.47204629657127e-22	2.43634	2.13987	2.19634	4.40427	4.26055	4.63352
TRIO	8276.1985070053	1.085493523923	0.0868157195413439	12.5034213810329	7.15062141243182e-36	3.2102758970751e-34	15.2721	13.0674	13.9224	23.8194	25.1838	24.5462
DLX4	65.2393729955115	1.08473241778624	0.390003801268834	2.78133806454498	0.00541353309078378	0.0122313222023207	0.703666	0.277616	0.641101	1.02918	1.41583	1.08995
SF3A2	1394.88845883169	1.0841275501388	0.187268636351068	5.78915707009485	7.07405242682443e-09	4.35828744602237e-08	28.4934	20.8359	15.9738	37.7803	33.2486	36.5843
ST6GAL2	34.0938331951549	1.08285673521858	0.415221304219837	2.60790263942061	0.00910988613040168	0.0195937311330508	0.0940525	0.122293	0.123788	0.187335	0.190222	0.314082
EFHD2	3131.72205849903	1.08277626815745	0.124215558990021	8.71691337994496	2.85888694397057e-18	4.75028975489901e-17	55.1722	44.8544	41.76	91.6818	84.3365	91.173
DNMT3B	1420.75523752408	1.08276844275233	0.101558543447059	10.6615200061111	1.54058725842366e-26	4.66862130438137e-25	6.52339	6.13245	6.38295	13.0193	12.9828	12.5783
ABHD14B	708.619404721648	1.08260949689043	0.196858617331444	5.49942649992138	3.81028491155699e-08	2.12925103048436e-07	7.97901	14.2029	14.2052	23.3879	21.2017	20.6023
RFNG	165.174269279303	1.08211017777175	0.351515923645022	3.07841012307744	0.00208108293447034	0.00517548852193633	3.69258	1.03891	1.51204	4.37899	3.76166	5.14005
ZNF783	74.9179709812681	1.08186788030119	0.299420371395024	3.61320732874882	0.000302432686030464	0.000890343220198163	0.723434	0.402872	0.346458	0.713016	0.751869	1.04143
FASTK	649.873981861972	1.0813562207243	0.447027179187657	2.41899434993943	0.0155634819484868	0.031525749675907	16.1263	8.73769	6.18256	19.9026	19.8194	20.9251
LARP6	597.037219744892	1.08066205862773	0.148054239543248	7.29909566900356	2.89708279520899e-13	3.06479755193527e-12	4.44243	5.67284	4.19093	9.64383	7.9082	8.83727
PTK7	383.162066254941	1.08053615540111	0.185161100936528	5.83565419483821	5.35799190084746e-09	3.35070293163058e-08	2.85932	3.191	1.9761	5.02877	4.56667	4.70044
DNMT3A	93.333794673072	1.08024229532981	0.254761142806007	4.24021608410031	2.23304717701224e-05	7.93790426119746e-05	0.271727	0.468874	0.319616	0.536074	0.504939	0.545423
C19orf33	344.869533336411	1.08010574298575	0.228719998376823	4.72239310358093	2.33085605918777e-06	9.8416929570233e-06	21.4255	11.4446	9.74604	23.7851	20.9522	21.9827
TSPAN18	268.062243139455	1.07915773557939	0.190905432604402	5.65283931869891	1.57818828625254e-08	9.29029818366226e-08	1.61082	1.37784	1.61134	3.01168	3.18518	2.45019
PTCH1	308.123878373052	1.07876778823415	0.153390789345126	7.03280681219359	2.02419549617237e-12	1.94349489685303e-11	1.00663	0.798117	0.997039	1.88829	1.82073	1.75351
ATP6V1E2	36.8568407379862	1.07798713871675	0.391357244532483	2.75448366876283	0.00587848236550591	0.0131632396072428	0.274451	0.18049	0.188746	0.455896	0.364609	0.365109
PRR22	30.5305327090135	1.07744570189011	0.44677231632565	2.4116214512825	0.0158817613699915	0.0320811138575053	0.457743	0.515446	0.367585	0.910109	0.912168	0.788471
AP4M1	84.4076527316317	1.07705600349289	0.360882818978364	2.98450340900674	0.00284039036351891	0.00685975730163475	1.40604	1.40218	0.556423	2.43517	2.14141	2.59354
SNX12	1720.26059533407	1.0768246208322	0.129693890439981	8.30281686499741	1.01671533881451e-16	1.46572262818591e-15	32.8718	25.535	25.4497	56.7935	53.0398	59.3939
C17orf49	367.037916192677	1.07387648671302	0.152225990800464	7.05448840284208	1.73236898602756e-12	1.67658278581217e-11	12.2579	10.6401	11.1261	21.6697	22.3478	22.7182
POLD4	151.51938123496	1.0737869376811	0.250804836574063	4.28136455559943	1.85750767765465e-05	6.71120384479994e-05	2.45754	1.17885	1.63142	4.08816	3.12868	4.14595
GABBR1	446.648314460779	1.0722129667382	0.174678047612838	6.13822390043359	8.34491929308064e-10	5.83863376802073e-09	1.72069	1.55462	1.77451	2.97196	4.14067	3.05644
RABEP2	83.9798232647094	1.07214669029044	0.442810356646433	2.42123219160953	0.015467993748515	0.0313463921799753	1.89929	1.11546	0.531104	2.23335	1.62541	2.0649
DBNL	1486.44591120242	1.07068114201105	0.171439516434878	6.24524126220195	4.2314645171837e-10	3.0790836851903e-09	22.1892	14.3131	15.7098	30.8533	27.8102	31.8108
DUSP16	592.418987300267	1.06944384539695	0.123745465292668	8.64228715668594	5.50987346308162e-18	8.9494491350068e-17	2.76113	2.55659	2.40127	5.45281	5.83135	6.03324
ZNF205	117.770619810147	1.06710824478657	0.354994573039059	3.00598467083934	0.00264722342766961	0.00644460451529407	2.66508	1.06523	0.798071	2.71203	2.02019	2.8829
NCOR2	6284.62810040837	1.06696096959546	0.134679701768832	7.92221066413422	2.33324559637334e-15	2.97453027562197e-14	15.7759	11.7189	11.4856	22.4885	23.693	22.6652
ZNF775	68.8389889743662	1.06637852878585	0.29338056994687	3.63479602271877	0.00027820065841868	0.000825858525991453	2.07088	2.08119	1.55405	3.26619	2.65752	2.93525
TBC1D10A	230.931886349867	1.0661942648513	0.271644646233481	3.92495961041285	8.67442910417054e-05	0.000280333805263863	5.24823	2.70184	3.13923	6.69364	5.66422	6.46653
PLCD1	37.3957865533358	1.06614073447482	0.380418545739519	2.80254668552576	0.00507008777342327	0.0115395864109239	0.320831	0.374668	0.346306	0.542049	0.605429	0.637735
RITA1	349.890007550874	1.0659309496143	0.209778216119239	5.08122801944514	3.75002649166467e-07	1.79551959670027e-06	5.56611	3.2706	3.48408	8.42193	6.50729	8.15069
SERPINH1	3868.9826386847	1.06522944653879	0.139002612172911	7.66337718325544	1.81106454803472e-14	2.12792769916907e-13	75.7543	60.5381	57.367	95.412	93.0705	101.088
RPLP0	15451.9094678664	1.06511321460929	0.135511949171035	7.85992099681905	3.84375813866227e-15	4.78283198331748e-14	406.013	331.936	313.346	777.288	655.254	784.157
CAMKK1	329.07962017636	1.06445239012998	0.225198235147577	4.72673504493685	2.28158658655238e-06	9.65608335408524e-06	2.13702	1.26157	1.68737	1.87221	1.58656	1.87947
PRPSAP2	265.906054302989	1.06326986599368	0.170596256160216	6.2326682303925	4.5855666511068e-10	3.31684000532071e-09	1.63838	2.18797	1.78292	4.7588	3.97754	5.46736
SOCS3	323.605818604772	1.0630766760752	0.253932538289701	4.18645315498081	2.83347379303346e-05	9.90524147884276e-05	6.25414	3.50073	3.14792	7.51023	7.33408	9.11738
SLC6A8	2235.55813802049	1.06295408842107	0.154450045540315	6.88218695373328	5.8940588039434e-12	5.41256182841924e-11	24.8115	18.0928	16.4539	38.2396	36.4402	40.1754
RFXANK	368.078092719076	1.06188367185629	0.244370079795857	4.34539151742049	1.39027467825404e-05	5.1589121096641e-05	7.76422	5.8269	4.24953	9.97165	8.7817	12.4122
STC2	4122.36531521745	1.06141558473152	0.0872475191065967	12.1655675210055	4.74138563023218e-34	1.9705198679245e-32	24.7824	23.1695	25.5862	46.1845	46.5059	46.9446
FBXL12	281.790707518953	1.06139311575269	0.195212695438662	5.43711111292038	5.41513713562413e-08	2.95677870776233e-07	5.19672	3.68421	4.53416	8.06128	7.51458	8.29709
TBC1D10B	676.529565957585	1.06095436105759	0.186276836119902	5.6955785977312	1.22954225874645e-08	7.3358989728162e-08	11.1248	8.31372	7.12435	15.7995	14.9491	14.6319
AKT1S1	2583.79014341148	1.06091492951242	0.115440239959124	9.19016566396673	3.92236817130634e-20	7.50720623945026e-19	39.6057	33.8954	30.6897	57.0245	54.3062	54.9842
GIT1	1092.2893256165	1.06075067595654	0.145686256289761	7.2810620779957	3.31202221391346e-13	3.48349060908064e-12	7.16808	5.45554	5.53986	10.3972	10.3638	10.6121
MIDN	994.199531324073	1.06039035151439	0.18195386460783	5.82779790800203	5.61635322470635e-09	3.50023453327243e-08	12.6822	7.71857	8.97666	13.4098	12.2368	13.3437
CDK16	3499.0924714958	1.06005520239403	0.118123218271961	8.97414765616539	2.85554063149588e-19	5.16410304414419e-18	20.6612	16.9637	15.8741	34.4736	32.0756	35.3533
POU6F1	134.313097572244	1.06000229422461	0.221266943342324	4.79060395652808	1.66280045556438e-06	7.19476175155576e-06	0.367898	0.211015	0.27921	0.408986	0.49891	0.519226
GSTM4	202.294858783573	1.05971427089484	0.192939184479637	5.49247823221041	3.9633241445829e-08	2.20629594363195e-07	1.96888	1.48878	1.29719	3.4592	3.79142	2.67905
LYPLA2	597.419459315535	1.05925840271813	0.222802709608666	4.75424380869796	1.99190546091443e-06	8.5118263320979e-06	13.1391	8.18749	7.40809	11.3062	10.8366	14.8399
MSX1	64.2424898873831	1.05788891222705	0.366540573460447	2.88614409651761	0.00389993555899493	0.00910277000018296	2.75272	1.23581	1.22752	3.31785	2.90789	2.65666
AGAP3	1147.53668102945	1.05727176517509	0.19703215125765	5.36598599988152	8.0508186588468e-08	4.27008141324546e-07	8.96468	5.13137	5.85502	12.3562	12.7398	12.2945
EIF6	1182.85732678183	1.05631525637888	0.201003133713264	5.2552178509104	1.47849355939089e-07	7.53280816633971e-07	25.9809	22.8208	18.0485	35.3832	28.9002	33.4326
RAVER1	2050.0614870006	1.0562202659979	0.190932721407318	5.5318976140536	3.16784806429183e-08	1.78810702146639e-07	30.4011	18.8122	20.3171	41.0977	36.5176	38.7458
RPL30	6002.05108148273	1.05616020368284	0.138015391993227	7.65248128074494	1.97137813553314e-14	2.30511787455507e-13	555.888	429.059	420.559	990.451	824.23	995.472
RHOT2	701.342711994539	1.05616011484843	0.191591628101795	5.51255879660503	3.53653988662755e-08	1.98696443379236e-07	9.16833	5.93633	5.63919	11.0197	10.6688	12.625
HOXC4	210.256565073311	1.05507764100036	0.172867472889327	6.10339020618323	1.03841909437282e-09	7.17229066797108e-09	1.69209	1.59532	1.7343	3.13475	3.39783	3.14822
HSF1	1625.90609737694	1.05496421392533	0.195875625029335	5.38588818168333	7.20877709545001e-08	3.84803198643728e-07	23.8978	15.7733	15.654	30.8685	27.5148	32.0381
MXRA7	3999.61994411263	1.05494125813231	0.0868806736521067	12.1424157270762	6.29399524503945e-34	2.6083320465625e-32	19.801	18.4908	19.3947	36.1673	33.2947	34.5109
RPS14	4615.42686402345	1.05434046372403	0.174526476588216	6.04114908141808	1.53020508677746e-09	1.03287068177564e-08	63.3121	50.5397	49.7635	335.721	276.436	365.063
RPLP2	2864.32607438211	1.05360229286911	0.126112244877355	8.35448051768286	6.57212936458433e-17	9.64663912585707e-16	409.97	353.987	350.464	507.642	466.327	500.456
LSS	1684.5420891402	1.05313908853666	0.219829007276384	4.79071939406335	1.66184400496773e-06	7.19439967150613e-06	17.0993	9.68994	9.37775	22.1588	20.3978	24.0965
CIAPIN1	540.06076020727	1.05221997466005	0.16312775938437	6.4502815378023	1.1164255770002e-10	8.79714325192032e-10	9.29875	8.62922	6.99961	19.0063	15.0502	19.0012
RPL7A	13646.1599078836	1.05144952618454	0.129946604222811	8.09139671231183	5.89843993922978e-16	7.92964023623257e-15	527.6	434.433	402.615	882.211	715.242	892.348
PEX10	593.952940252526	1.05136042270829	0.139541720679289	7.53438052498037	4.90658509717389e-14	5.49009129411472e-13	11.0161	10.4691	10.3468	19.576	17.9671	21.1522
EIF2D	776.900187329644	1.05099554395826	0.141273834202842	7.4394211064537	1.01127473821112e-13	1.10187283460817e-12	2.91142	2.75986	2.66071	6.14451	5.10235	5.7865
PAGR1	748.653842480488	1.05086712239725	0.157540596874549	6.67045284355542	2.550153079697e-11	2.16420809202291e-10	7.52803	5.24477	4.99986	11.4711	10.7977	11.4127
SURF1	123.835921234281	1.05050984181437	0.279487709581668	3.75869780959867	0.000170799976401713	0.000526367893376974	4.69798	3.51263	2.8182	6.14292	5.96054	6.34237
ARID3A	114.989923712399	1.05031190197218	0.308646623644355	3.40295931175462	0.00066660206788519	0.00184167021452193	0.621135	0.596435	0.234111	0.855797	0.781791	0.943685
RUSC2	1275.9384019611	1.05002831053039	0.121749311787289	8.62451126101572	6.43669469142158e-18	1.03685671075768e-16	5.00906	4.37787	3.98903	11.3995	10.1462	10.8938
LOC100507507	89.9941980676521	1.04982349643078	0.278936473651192	3.76366519117746	0.000167441030654664	0.000517221752368388	1.09378	1.36795	1.17719	2.46535	1.82413	2.60887
B4GALT3	674.864222605335	1.04944524152032	0.166427241803084	6.30572994030638	2.86838805527516e-10	2.13967039241192e-09	7.23239	4.86558	4.80208	10.8069	10.2639	11.8711
CCHCR1	641.550539124632	1.04943626393627	0.196378689856688	5.34394167056579	9.09468449228034e-08	4.77758326560888e-07	7.65235	4.82785	4.4467	9.12301	9.84663	11.2493
WWC3	1251.95690210542	1.0491691565842	0.105462154537973	9.9483000435615	2.56527675879824e-23	6.20873805881517e-22	6.26446	7.02189	6.96736	12.1493	12.8939	11.9461
ZDHHC1	74.3512805616807	1.04836236654348	0.32099853976376	3.26594123236519	0.00109100888739726	0.00289120336601942	1.47422	1.48226	0.906699	1.38784	1.24684	1.33005
PLXNA1	1170.67776530812	1.04607882858423	0.173917185656062	6.01481000648754	1.80097801494159e-09	1.20390745428954e-08	5.81569	3.77608	4.76953	8.68281	8.15259	8.47304
DENND4B	757.980066368456	1.04589574438115	0.203201112877614	5.14709653687321	2.64549199521676e-07	1.29262097959097e-06	5.29128	3.46178	2.77985	6.79751	7.72067	7.58507
RAB32	356.259830420235	1.04486584739918	0.175513417479221	5.95319641316245	2.62955399406097e-09	1.71753445880606e-08	15.6722	11.6722	12.1705	26.0241	23.3806	21.6763
TALDO1	1801.05010434882	1.0443952512328	0.142898016528158	7.30867563180627	2.697881482968e-13	2.8623912510031e-12	67.3514	57.9439	49.1032	103.875	90.3056	104.369
WASF2	5552.07531342556	1.04321453377296	0.0788672801697732	13.2274693830862	6.09036247190567e-40	3.26901891204206e-38	28.4781	26.6953	25.5099	55.8225	53.6497	56.0972
MOSPD3	284.580567065667	1.0431879415027	0.258678674224523	4.03275586837611	5.51265406516056e-05	0.00018345245031303	11.3316	5.17043	7.90919	17.0462	12.3472	15.0426
MED20	335.658356922608	1.04317455018531	0.199829368310513	5.22032651659256	1.78607949476752e-07	8.95564023815526e-07	3.95455	5.89167	3.70155	9.21141	7.15588	8.97657
TSSC4	121.88598199006	1.04317031281218	0.346094804134487	3.01411723132031	0.00257728196874733	0.0062932925159306	2.36389	0.890591	1.49706	1.5105	1.56531	2.01714
PIGZ	74.0174225287703	1.04215806632658	0.322526088999335	3.23123648558156	0.00123255916332112	0.00323507859791934	0.464643	0.277184	0.469705	0.711215	0.489938	0.620584
FKBP8	1887.16547954605	1.04198720562692	0.228386358541496	4.56238810531933	5.05750483777764e-06	2.02718284294058e-05	47.5166	25.9969	25.7386	50.5578	41.9809	55.1507
ABHD4	1068.26957261215	1.04118589524749	0.129286276493667	8.05333654495408	8.05669717190476e-16	1.0741770583183e-14	10.7908	10.362	8.2772	18.4762	17.2325	20.43
ALDH4A1	262.381586483129	1.04072024988488	0.274302011195312	3.79406715010868	0.000148199566257865	0.000462004048604136	3.7156	3.10004	1.58892	4.97836	5.02702	4.76561
IQGAP3	2768.55941889255	1.04059876835373	0.137308254112613	7.57855946154763	3.49412756792177e-14	3.97696241024962e-13	10.8633	8.21198	7.70081	17.9961	18.3246	18.3801
PTDSS2	288.01849909606	1.03824779474985	0.230560628426621	4.50314436525872	6.69553677354075e-06	2.63438674351971e-05	2.19806	1.1463	0.840153	3.10144	2.7799	3.3889
RPS17	9181.27699562757	1.0382082535279	0.0802667721496002	12.9344712104892	2.87594991475121e-38	1.43265641986203e-36	773.098	786.354	744.677	996.233	937.002	946.714
ALG3	791.964416522258	1.03791792234491	0.161801089553771	6.41477708961893	1.41029061697951e-10	1.09466847996713e-09	11.8826	8.37618	8.51774	18.7808	15.8035	17.8292
HOMER2	2199.73514778208	1.0375878363574	0.112275305146172	9.2414608448987	2.4315447130088e-20	4.7475502544196e-19	5.1631	5.79112	4.75334	11.1957	10.3884	9.95141
VARS	2391.51753279401	1.03742211035548	0.166621155915028	6.22623282534744	4.7778389629467e-10	3.44734352951501e-09	17.633	11.3035	9.66287	30.8823	25.8404	31.0928
RGS10	205.146558737266	1.03637694311553	0.216309054544884	4.79118613548598	1.65798223610186e-06	7.17981828113656e-06	5.64136	4.24494	3.53706	10.0617	6.64611	9.37077
ATG10	102.061815447527	1.03598066976206	0.357618166248563	2.89689050371674	0.00376881270745127	0.00883072642438566	0.60901	0.374699	0.233331	0.807218	0.7362	0.787042
EPAS1	6666.04256986288	1.0355183146905	0.0811578011144815	12.7593195043541	2.76606884842204e-37	1.31918811374252e-35	37.2499	35.9273	32.6523	64.2074	66.344	67.6911
ZNF345	32.2334938927985	1.0350254289302	0.40744403041415	2.54028860817556	0.0110761027565821	0.0233328009699122	0.303841	0.308308	0.27065	0.470913	0.633429	0.456364
PER1	174.91487847765	1.03417829092809	0.208819122875995	4.95250758974896	7.32631979473905e-07	3.3533243465788e-06	1.14146	0.866291	1.12404	1.34606	1.42698	1.3323
PIGP	257.779485215887	1.03306378108729	0.211943739460029	4.87423588787875	1.09230410316285e-06	4.85001693669317e-06	4.06283	4.94448	8.03206	10.2938	10.6807	12.2167
RPS3A	8245.1544724156	1.03252463599565	0.091212394691936	11.3200035969118	1.04467634133971e-29	3.68831603425424e-28	75.7815	67.5694	66.6509	177.215	145.956	166.31
REC8	49.8955113027487	1.03244118135623	0.450839151487933	2.29004330690624	0.0220188063013451	0.0427903215042573	0.527476	0.0710018	0.378135	0.414056	0.392946	0.549014
CHMP4C	387.856639765735	1.03229753051159	0.155927661134503	6.62036179469873	3.58320787663775e-11	2.9834769189223e-10	6.26183	7.80848	6.44823	13.4079	12.2049	12.644
AMZ1	1173.8900279106	1.03218667610837	0.169679609696786	6.08315093341427	1.17843315022056e-09	8.10472274378641e-09	4.05389	2.48413	2.93251	7.66281	7.38593	8.25146
CST3	1952.59317458002	1.03198448100038	0.146997025047166	7.02044467001456	2.21163232296209e-12	2.10953467342994e-11	25.5683	20.2439	17.9722	41.1904	36.9066	41.5506
SH3GL1	2655.80739366174	1.03194359748932	0.138623114659056	7.44423900752333	9.75048324136556e-14	1.06399496795877e-12	34.1966	25.4409	25.1255	49.569	47.2165	47.861
ANKRD11	6379.24820667198	1.03144131681206	0.109251144943386	9.4410115092758	3.69197896041232e-21	7.73826022451839e-20	11.4524	11.7381	13.1626	20.6435	23.2579	19.8407
AKR1B1	10059.8035727179	1.03092936234724	0.144750336827746	7.12212064538443	1.06278961322978e-12	1.05958449033861e-11	210.257	176.365	153.893	223.933	211.62	258.449
HSPBP1	396.000321110944	1.03052629382817	0.25756724337874	4.00099904129827	6.30756134495659e-05	0.000207766728541075	11.5221	6.22925	5.68933	14.0551	11.4428	14.9572
TBC1D25	332.260094186237	1.03011705189663	0.171906254243772	5.99231864150718	2.06870081938761e-09	1.37466067239891e-08	3.43262	2.85329	2.80259	5.61649	4.57626	5.00431
ARHGAP1	1216.86371274988	1.02985594860974	0.158279517904067	6.50656485594009	7.6888715691719e-11	6.19281981424001e-10	11.2639	7.97135	8.35212	17.3065	14.8496	17.2852
GFER	302.36609371244	1.02973160820505	0.236503284213206	4.35398439235524	1.33685228783586e-05	4.97845708624178e-05	4.76539	2.63295	3.80666	6.80214	6.71368	7.42834
TST	84.2415656474351	1.02935350482921	0.328232890767782	3.13604618483361	0.00171242234090648	0.00434786094795351	5.71487	3.08899	3.35666	7.41491	6.56511	6.22291
UQCR11	487.56121279295	1.0292817598104	0.253804314160832	4.0554147521628	5.00454223781978e-05	0.000167926346923475	18.0861	9.77988	9.16839	21.8334	19.1913	24.574
ITPKA	41.8221134912203	1.02769799985228	0.460281995116144	2.23275733301919	0.0255649513537094	0.0488849457593081	1.06159	0.590601	1.3817	1.66929	1.57179	1.89592
SOX12	791.774141067795	1.02611446449821	0.152539654829771	6.72687024002588	1.73351198166906e-11	1.50272141152313e-10	6.07611	6.4185	4.5426	11.1295	9.28379	9.61833
SERINC2	866.795887717499	1.02591432374616	0.134387558586516	7.63399777878769	2.27583836085687e-14	2.63569624180128e-13	11.5373	9.37366	10.352	17.5548	17.4559	17.5524
THEM4	296.891608493073	1.02569089937851	0.162714740635829	6.30361389122151	2.90784355843572e-10	2.16799038446981e-09	1.48126	1.20183	1.675	3.13634	2.98581	3.05892
TUSC1	595.207157383776	1.0255670763647	0.132424462612677	7.74454399233124	9.59254808763345e-15	1.15795190442088e-13	16.4875	14.9296	13.0144	27.3163	27.2396	27.5173
B4GALNT1	247.64864273989	1.02348526186738	0.234377136388665	4.36683064584484	1.26062394752681e-05	4.7165629828875e-05	1.13784	0.672116	0.633474	1.49142	1.40922	1.36413
KIAA1522	2334.73240211174	1.02335284199674	0.171049092493509	5.98280193761082	2.19331413210165e-09	1.45348279569707e-08	12.9452	6.59448	6.87697	13.3571	12.8489	14.1214
NEK8	59.6713404604727	1.02315719589799	0.367330426822852	2.78538645640541	0.00534639607599095	0.0121003076585288	0.625437	0.26694	0.531757	0.669037	0.76176	1.05752
PLD2	405.113184239594	1.02312838513394	0.178720745556857	5.72473207822679	1.03597100476487e-08	6.23984854464177e-08	4.0273	3.31277	2.6856	6.15367	5.8782	5.63897
TTLL12	1062.33432254524	1.02280178636211	0.16281225140171	6.28209350068214	3.34043830756755e-10	2.46524686057218e-09	11.8505	9.19898	8.28831	17.8175	15.8134	17.6274
RFX1	201.775944729208	1.02167529765888	0.27583721487485	3.70390666147939	0.000212304401800342	0.000643370797622452	1.65539	0.654108	0.769777	1.9934	1.76711	1.82594
NKIRAS2	970.13323179807	1.02053567943497	0.149041812149767	6.84731126597864	7.52508703141491e-12	6.83697164015998e-11	13.8187	10.3589	10.848	21.2346	19.0507	19.9995
THAP3	108.586196504522	1.02015349512907	0.309056831685298	3.30086052317994	0.00096388786950521	0.00258684740771638	1.02234	0.412245	0.878841	1.5738	1.21975	1.20216
SPRYD3	354.623616353962	1.01991721505738	0.237483506170088	4.29468653004855	1.74940342753974e-05	6.35376336004822e-05	5.42063	3.30834	2.49519	9.2897	7.80886	6.86081
LSM4	1038.41417302787	1.0194158852937	0.186156499213007	5.47612299115732	4.34745576374867e-08	2.40998824464513e-07	34.8403	23.2439	23.0369	48.6179	42.3296	50.0392
WBP1	655.748536526903	1.01908017847544	0.148898168184096	6.84414181117028	7.69356797145626e-12	6.97697255067349e-11	17.208	13.0371	14.2534	29.813	30.5415	25.0714
UBAC2	415.715783246557	1.0185470552741	0.174055760593875	5.85184340810574	4.86154248102114e-09	3.05336774304549e-08	2.4069	1.83302	2.44983	4.61	3.69915	4.88045
TATDN3	121.548975523487	1.01811094061775	0.277384231790037	3.67039948178595	0.00024217169101358	0.000726315343811037	1.61158	2.27758	0.912908	2.82565	2.43491	2.91191
CYP4F11	131.882353479798	1.017981324127	0.222306820448471	4.57917270407347	4.66818638094851e-06	1.88202436522386e-05	0.936949	0.407539	0.667323	1.35134	1.22714	1.4801
PEA15	9053.92080630061	1.01769958872151	0.0968739571758504	10.5053991639273	8.15769449043228e-26	2.35440127098865e-24	62.4407	61.958	50.386	120.131	110.662	114.921
MAP2K7	708.557809094959	1.01743857257602	0.151270056312287	6.72597470629339	1.74420863709676e-11	1.51109343866643e-10	6.80204	4.95051	4.92331	9.09274	8.78791	9.95964
NEFL	5214.18474296541	1.0168526450505	0.0803294068198241	12.658535464245	1.00354026752111e-36	4.64888430935099e-35	34.986	34.4205	33.1035	68.3217	70.6802	71.7058
PORCN	900.63166740574	1.01677190273392	0.12264755084749	8.29019328725332	1.13064583232472e-16	1.62353151796599e-15	20.2503	20.4181	19.429	19.1711	22.1318	19.8766
NDOR1	537.340164903443	1.01610534600406	0.284998179074635	3.56530469529057	0.000363433717624267	0.00105730137131252	4.70562	3.05896	1.54849	5.30141	5.26429	5.586
COPZ2	121.88957618056	1.01598815687342	0.37456014633992	2.71248334026278	0.00667811381654191	0.0148033897554737	3.01383	1.06059	6.03429	7.35828	6.25306	6.09657
DPP7	870.5599890066	1.01480664675671	0.152227082457221	6.66640015939274	2.62153879846687e-11	2.22090293316827e-10	18.7221	15.1705	13.1183	15.6599	14.4618	15.8539
WDR24	126.336836946781	1.01390577211085	0.289973376486089	3.49654780172377	0.000471320041651597	0.00133928918262632	1.66043	0.831728	1.63505	2.40355	2.30167	2.29958
NUAK2	436.14121334939	1.01174842728081	0.147279865074286	6.86956378436726	6.43985187551606e-12	5.90258887090464e-11	4.03118	4.98952	4.69221	8.69666	7.84198	7.09774
ST3GAL2	530.64843299142	1.01119635024651	0.230648354602031	4.38414725303921	1.16440993294094e-05	4.37807941066138e-05	6.22581	3.70332	3.27251	7.52358	6.71372	8.7349
BMP1	970.169205691582	1.0109159681432	0.188656200165143	5.35850911477218	8.39115041003649e-08	4.44007544068355e-07	3.7332	2.65197	2.16634	5.31135	5.10677	6.39892
SLC39A13	482.190865873521	1.01005394382317	0.258991770409747	3.89994609568165	9.62141070620879e-05	0.000308947108460294	8.86117	5.47149	4.14007	11.403	9.85365	13.5749
BCL2L12	273.123691577308	1.00970778085922	0.2840431177056	3.5547693921095	0.00037831073943898	0.0010977275116456	2.71699	1.14669	2.03201	3.47771	2.92212	4.18258
JAGN1	267.856808343696	1.00966539107595	0.257372061637919	3.92297976963945	8.74604978163345e-05	0.000282522851706951	11.959	7.53107	7.19818	18.4581	14.0458	20.4547
DEF8	369.704162911265	1.00956321442808	0.222661036139267	4.53408118426535	5.78547750384598e-06	2.2968219369799e-05	2.57655	1.46701	1.80078	3.97246	3.40283	4.5558
KRT18	2783.72838270366	1.00944908918011	0.124091134491306	8.13473978877061	4.12824090370383e-16	5.63844058077707e-15	60.7747	53.7592	46.4539	96.0429	80.2787	92.7069
ITPKC	129.449912872721	1.00939934638942	0.257534513975138	3.91947211583013	8.87431272716717e-05	0.00028641169942173	1.42149	1.26174	0.882005	1.92763	2.06504	2.23037
VPS36	691.883566771365	1.00924736802149	0.175768370532328	5.74191684752443	9.36107898598762e-09	5.6830657316434e-08	4.19238	6.06668	4.5923	11.0054	9.90365	10.4418
FOLR1	142.312017320396	1.00883057148244	0.217525247076722	4.63776313342891	3.52200077582388e-06	1.44638687987392e-05	2.30263	1.86504	2.05462	4.63804	4.00335	5.08735
PIDD1	106.549516550497	1.00872257731731	0.282092068509432	3.57586295370649	0.00034907449515802	0.00101837898246461	1.23365	0.883172	0.753697	1.05764	1.28134	1.31797
LFNG	641.020493429402	1.00842037392094	0.241389508249935	4.17756505339422	2.94646407282691e-05	0.000102706126056411	15.0818	11.8696	7.25704	20.8916	17.7965	20.3486
AKIRIN1	1338.13625021607	1.00794554937064	0.0994847631881157	10.1316575229185	3.99813761821706e-24	1.02750724018702e-22	23.4859	21.8868	24.4856	44.4374	42.616	44.673
AMBP	37.8794930656186	1.00778814507193	0.433804376099336	2.32313964680052	0.0201716517238095	0.039672369655832	1.20135	0.667285	0.456194	1.9018	1.37028	1.48359
CBX7	79.0836313617941	1.00756003596338	0.364330510770374	2.76551100217465	0.00568336878445206	0.0127755033748477	0.891612	0.546731	0.296523	1.3628	1.01254	1.06748
ADPRHL2	406.450574200916	1.00670252267443	0.184135346208895	5.46718782352824	4.57231489373841e-08	2.52693360350756e-07	14.4853	10.6414	11.6188	23.0512	18.2157	22.7962
FURIN	836.850182246149	1.00603421706662	0.159182356707487	6.32001082202412	2.61544985762296e-10	1.96205949607961e-09	7.18741	5.69924	4.73894	9.80681	9.58586	10.8333
RPAP1	340.766657362975	1.00596063326021	0.245043742064815	4.10522882479542	4.03914856758692e-05	0.000137724929826815	3.24597	1.65019	1.74627	4.12626	3.62598	4.2705
ADRM1	1675.28778666845	1.00554668164594	0.163522838824986	6.14927363585064	7.7838589136166e-10	5.46184330716194e-09	35.1241	30.2238	23.8921	30.011	26.4265	30.4068
RABGGTA	215.584717648616	1.00549295616351	0.261923471337106	3.83888068919721	0.00012359646782395	0.000389901153972495	5.14023	5.11285	2.4778	6.8801	7.40597	7.39639
SLC17A9	682.931061309897	1.00490705958006	0.275628426042884	3.6458759860411	0.000266482474037324	0.000793663813953096	14.5736	8.22147	7.4571	18.0655	15.5363	17.9483
SIDT2	253.324993827668	1.00489782317033	0.185989595642928	5.40297869725776	6.55432463755515e-08	3.52716264069098e-07	2.59525	2.42708	1.81799	3.95074	3.94873	3.98983
WDR90	108.625702402084	1.0047810572483	0.384704861802126	2.61182313252156	0.00900608333061474	0.019399154172534	1.23973	0.51897	0.278291	1.2345	1.32472	1.40006
TELO2	258.800283630829	1.00470295317906	0.240124770693918	4.18408709053899	2.86314339344742e-05	0.000100041517658146	3.69943	2.18681	2.24347	5.10218	4.07463	5.76459
DCBLD1	361.512471544197	1.00331450109507	0.150343580640311	6.67347748950754	2.49811916509257e-11	2.12493588758009e-10	2.08273	2.69167	3.00108	4.88665	4.68332	5.24673
MAPK12	383.071788705413	1.00212455526337	0.152698435900312	6.56276895932058	5.28176528900809e-11	4.31621111763549e-10	6.45284	6.38373	5.1668	13.3902	11.6861	10.0623
GNB5	352.856394232113	1.00200803432519	0.148735701826335	6.73683602538913	1.61872678560161e-11	1.40825357795221e-10	1.63185	1.93948	1.61682	3.12704	3.26517	2.91207
RPL35A	3008.78064059232	1.00148734666961	0.128940338676106	7.76705999807638	8.03287994312639e-15	9.73845319397942e-14	261.179	197.551	199.915	336.487	291.958	363.519
VPS37C	263.727952354428	1.00124912603879	0.199978439937726	5.00678536321509	5.53465844395136e-07	2.5828406071773e-06	3.60005	3.14649	2.11155	5.74168	5.18528	4.96604
CRADD	67.7067610839912	1.00017246356503	0.32898748079285	3.04015356801616	0.00236457547450851	0.00581588008998998	0.529905	0.257247	0.488188	0.518166	0.592094	0.53968
ATP9A	194.718586294875	-1.00033051712729	0.205959664556018	-4.85692438509102	1.19223095762765e-06	5.26478187906855e-06	2.00094	1.66797	1.91153	0.94802	0.657233	0.994354
GAA	132.253392091413	-1.0020417293137	0.314790944151049	-3.18319744558117	0.00145658250934841	0.00375464277529363	3.52223	2.00958	1.82152	1.00169	0.88957	0.875367
ASAH2	79.5044066368075	-1.00210000415002	0.324936124714211	-3.08399075366393	0.00204243943173085	0.0050889558023222	0.490033	0.729056	0.777407	0.246977	0.389194	0.397531
NAA15	3409.96232656081	-1.00228278027878	0.114204448703746	-8.7762148642631	1.6906867363727e-18	2.86963001951894e-17	33.2831	36.7632	37.0103	19.855	20.2248	18.0856
APLP2	23989.3257206972	-1.00230777671386	0.090272444866257	-11.1031420296506	1.21109909457227e-28	4.04980400681568e-27	288.758	323.933	315.893	150.621	152.828	143.407
VAPA	4472.03175106244	-1.00251424656864	0.0897334666672415	-11.1721332497524	5.58238332045866e-29	1.89722775185494e-27	34.249	33.9248	34.4666	20.0012	19.2718	19.8715
TMEM156	52.9732641462211	-1.00258054626006	0.411696637914964	-2.43524103412071	0.0148818727930163	0.0303521763386449	0.185836	0.380933	0.269711	0.166854	0.186028	0.106765
DSCAML1	277.674590734106	-1.0034213317445	0.168291996712526	-5.96238294955005	2.48585715289041e-09	1.63247305399296e-08	1.2604	1.06723	1.16875	0.477517	0.517876	0.457651
HSPA8	58075.3102623386	-1.00347836548311	0.110212687294548	-9.10492603089583	8.63252411369506e-20	1.62024123558462e-18	1045.09	1270.91	1216.24	564.378	547.923	535.872
WAPL	2760.97108868644	-1.00491139768355	0.10079259644159	-9.97009138727673	2.06039167593447e-23	5.02860022116489e-22	18.3163	17.3364	18.1771	10.0494	10.8435	9.40288
FRK	108.678455645492	-1.00503666293744	0.268984844369124	-3.73640628450517	0.000186668974050821	0.000571038253742008	1.61547	2.22352	1.76484	0.690529	1.02353	0.717048
TSC22D2	880.287704816309	-1.0051039161766	0.133915832507891	-7.50548980918576	6.11993321334768e-14	6.78510278363989e-13	13.3833	13.7755	15.6475	7.59173	6.31155	6.2034
LPCAT2	829.167749025908	-1.00532527814514	0.1291809116553	-7.78230518164866	7.12148204222965e-15	8.67580215965431e-14	10.0359	10.2766	11.945	5.43842	5.51529	4.79564
HERC5	566.778218903817	-1.00601259198136	0.126423547353409	-7.95747796230645	1.75581382541216e-15	2.26419041706075e-14	8.14861	8.55142	8.57948	4.07289	4.21334	4.57719
AP5M1	865.5199686857	-1.00666404156956	0.133306042035218	-7.55152599387517	4.30187661521246e-14	4.85831500348451e-13	6.83203	5.67031	6.48187	2.84981	3.61936	3.28272
RABEP1	1701.10728251835	-1.00752057266319	0.134553634128067	-7.48787336137081	6.99985165616205e-14	7.74295377874777e-13	14.2478	17.5166	17.136	8.0875	7.9013	7.42088
SAMD15	82.2225834010406	-1.007520892396	0.323957909388956	-3.11003640657012	0.00187064285702288	0.00469954594097665	0.980484	0.888277	1.36548	0.383829	0.586693	0.548247
WSB2	1464.78200981797	-1.00791177227315	0.129164964069998	-7.80329077261953	6.03133630463869e-15	7.40978191615494e-14	45.2011	37.8822	34.249	19.6491	17.4175	20.6562
CCDC66	466.355697925035	-1.00807349655355	0.191167667585747	-5.27324264235942	1.34034164037993e-07	6.8746860017512e-07	3.03773	4.38834	3.45792	1.69845	2.07073	1.60458
LY96	70.4006684290973	-1.00876667193194	0.300559503816323	-3.35629603829935	0.000789939629577567	0.00215298142249115	2.18076	2.91054	0.960581	1.19604	1.68096	1.6217
WHRN	81.7089548944746	-1.00941668485281	0.296876511073779	-3.40012310573791	0.000673555208338327	0.00186052678702797	0.534453	0.566346	0.366237	0.149261	0.280043	0.220889
IL1R1	2311.10653269799	-1.01004816515606	0.119417544710914	-8.45812202554642	2.7171771224687e-17	4.12568459534757e-16	18.3749	22.936	22.6475	10.5557	11.222	10.276
GLUL	185.657687771486	-1.01059458932316	0.203176335886741	-4.97397782528427	6.55928153780668e-07	3.02893045234717e-06	1.60686	1.48703	1.44934	0.629524	0.675295	0.861625
SP8	47.5750640186714	-1.01126942649815	0.333747778526864	-3.03004092180573	0.00244520605713778	0.00599594863572593	1.78513	1.46203	1.61698	0.716943	0.926023	0.708492
GLRX	127.130438299245	-1.01147856946876	0.292476672180656	-3.45832220370721	0.000543550905441127	0.00152634970473873	1.85411	3.44769	3.11096	1.98729	2.04035	1.78288
BEND3	197.74044790911	-1.01230621273787	0.199285743921594	-5.07967199668905	3.7808708453707e-07	1.80731341823077e-06	1.67212	1.56812	1.76645	0.837923	0.72793	0.986234
PGAM1	10291.0681410638	-1.01274259285811	0.117619168210936	-8.61035329753284	7.28357537970482e-18	1.16681594133465e-16	452.312	379.112	360.635	176.306	162.867	174.54
GDPD5	125.314750858099	-1.01386959678007	0.348776123904194	-2.90693521514841	0.00364988779897009	0.00858110035943412	1.24462	0.921354	0.716229	0.564167	0.321325	0.484773
EREG	4338.72977354933	-1.01398810732933	0.120145157163213	-8.43969187998033	3.18175280330421e-17	4.80101413660405e-16	79.4729	80.6913	79.5932	39.4753	48.5378	39.2263
UHRF1	1933.12594115402	-1.01414079074071	0.0958956860045439	-10.5754579063406	3.87280995188036e-26	1.13805845575862e-24	30.1319	27.1155	27.2845	11.8083	12.277	11.8783
ARNT2	168.556274346921	-1.01441705627648	0.224966092885175	-4.50919977880511	6.50726095596023e-06	2.56586115113574e-05	1.75615	1.25819	1.23607	0.68246	0.599192	0.711515
HOXA9	1772.41298327366	-1.01487240388528	0.114825330809988	-8.8384017422487	9.70975792181591e-19	1.68743295974593e-17	47.7793	53.3316	54.1353	22.8008	23.3182	23.0092
LACTB2	1577.61204833348	-1.01498250091647	0.114567507640802	-8.85925269578783	8.05525908470992e-19	1.41170841742398e-17	61.8266	68.0939	67.1425	29.7974	33.103	32.6129
STARD4	792.992801964493	-1.01521914110105	0.138683711822644	-7.32039204718836	2.47247544801382e-13	2.62707289019789e-12	12.4527	13.313	13.3133	2.59932	3.11428	3.06072
ZNF461	110.746182695825	-1.01587616533459	0.30752303995705	-3.3034148123551	0.000955149846127471	0.00256671155768893	0.894814	1.46393	1.44068	0.541706	0.600311	0.829382
MYOF	8296.82954418592	-1.01603116072162	0.084963637218011	-11.9584235561214	5.86650599263039e-33	2.3379231827069e-31	39.8984	39.086	36.7298	21.578	19.3505	19.9265
MAML1	894.835064425705	-1.016189899357	0.131557693686305	-7.72429092425463	1.12477689359928e-14	1.35326755122375e-13	10.5879	9.79255	9.05147	3.86398	4.26904	5.12982
ZNF17	117.41395988828	-1.01624343231735	0.219262950436074	-4.63481600651742	3.572550975808e-06	1.46549144089405e-05	1.65001	1.59759	1.65009	1.25003	1.00991	1.08707
KIAA0895	251.866499451482	-1.01636968420234	0.191259455471857	-5.31408855941186	1.07192481728121e-07	5.57861123154652e-07	3.99618	4.72294	3.19824	2.00615	2.10469	2.10255
B4GAT1	185.394354122712	-1.01690687787092	0.192718455263982	-5.27664502332163	1.31570397249075e-07	6.75784957056867e-07	10.0029	9.43075	8.54544	4.02493	3.69234	4.45461
BARD1	783.534669314676	-1.01692111276059	0.13953149157524	-7.2881118182001	3.1432905048687e-13	3.31561303000871e-12	10.3031	12.5575	11.6923	5.25021	6.38716	5.44017
HPS3	1603.07532127794	-1.01801137858493	0.100782122676448	-10.1011107084255	5.46200091078755e-24	1.38415096251421e-22	19.4673	18.9567	17.7669	9.42562	8.9048	9.33747
GALNT9	107.884297833303	-1.01874390989309	0.337843030761186	-3.01543562286243	0.00256610406975652	0.00627231554338402	0.793847	0.594794	0.694294	0.913515	0.490583	0.87462
PHAX	1688.52249273209	-1.01898355746224	0.133524045752659	-7.63146107293525	2.32107929899738e-14	2.68381712903146e-13	26.953	32.3243	31.7367	15.2301	15.3108	12.7998
ZGRF1	512.308661867083	-1.01928417623868	0.149429933415591	-6.82115124420132	9.03137953575789e-12	8.12935932717415e-11	3.12598	3.35741	4.15501	1.67773	1.7706	1.69153
ARF6	5064.21285606801	-1.02079649258969	0.105185734222026	-9.7047047314895	2.87908698253692e-22	6.49289910821427e-21	103.037	111.602	112.957	58.6051	56.0292	50.7244
DBI	5725.00108007187	-1.02081777137118	0.11836656969715	-8.62420676702061	6.45384219314471e-18	1.03846889979517e-16	221.724	305.285	312.943	117.534	107.312	105.519
TMEM67	421.318227536728	-1.02087467003969	0.158939002202389	-6.4230595127289	1.33562244099048e-10	1.04059796607646e-09	5.44482	6.41083	5.41935	2.60526	3.39253	3.2872
SNX16	305.553633728715	-1.02139008945005	0.181034354589158	-5.64196829805041	1.68117059491524e-08	9.85663340332009e-08	4.80182	5.59174	6.58524	2.69102	3.14859	2.5714
ZC3HAV1L	379.792909502034	-1.02198902969409	0.1623334240325	-6.29561678862558	3.0617993118446e-10	2.27229248929039e-09	6.56918	7.42214	7.72053	3.11552	3.83378	3.66038
GPATCH1	271.116376713834	-1.02248724476635	0.179819624579706	-5.68618273537284	1.29910387168316e-08	7.74140307968181e-08	3.27999	4.06596	3.846	1.60114	1.75713	1.67873
RRP12	1155.40001932946	-1.02443619676549	0.145173236588114	-7.05664639600224	1.70568930509054e-12	1.65483642163893e-11	18.8039	15.7786	14.3806	7.47398	6.65564	7.38547
ZNF614	303.542769511241	-1.02562851941101	0.169115113289214	-6.06467689056873	1.32219187634958e-09	9.02092074736443e-09	3.39068	4.07244	3.45264	1.76248	1.88244	1.78286
ZNF283	172.106726681277	-1.02605163489428	0.211298559755734	-4.85593293243655	1.19821254744234e-06	5.28959020185018e-06	1.0619	0.80761	1.07635	0.365137	0.502848	0.469981
TPD52L1	1067.15226363344	-1.02614733982459	0.123620042719361	-8.30081690033166	1.03397943865205e-16	1.48913514006265e-15	15.4968	13.5125	14.0911	7.73901	6.07172	7.10068
TTC25	35.1135960663065	-1.02640011712475	0.461695311104828	-2.22311141663665	0.0262082880087267	0.0499575098119431	0.427917	0.268787	0.512939	0.124071	0.241241	0.159775
CSNK2A3	482.807118739194	-1.02742128918058	0.141343136706147	-7.26898605141752	3.62195795583838e-13	3.78756293498383e-12	25.819	28.8602	30.4845	24.1617	24.2419	22.094
ZSCAN12	751.895835044035	-1.02772061604013	0.131562369547266	-7.81166088431467	5.64392463284584e-15	6.94556071991334e-14	3.27072	3.77834	3.47545	1.82136	1.77851	1.7385
POLQ	1197.88375172041	-1.02971255344203	0.128737853048212	-7.99852202798823	1.25921497838518e-15	1.65311742559484e-14	7.00943	8.2025	8.48732	3.76932	4.25838	3.86718
EFHB	281.701278722807	-1.02973307880833	0.182541356879738	-5.64109468895169	1.68972399878087e-08	9.89083512525818e-08	1.81289	2.45205	1.77326	0.990185	1.15743	1.29153
MBD5	759.418420375636	-1.02999038750991	0.159586627927025	-6.4541146140446	1.08853407310508e-10	8.59132752435514e-10	2.33627	3.04148	3.06638	1.38012	1.31068	1.32102
C3orf58	470.066586553857	-1.03150684099768	0.129495876624096	-7.96555742073522	1.64480634534223e-15	2.12859013339396e-14	12.229	12.0939	11.0971	5.72653	6.207	5.60955
AFF1	4829.0669583293	-1.03199650639637	0.118032345066284	-8.74333646270284	2.26325391216198e-18	3.79277550763919e-17	25.1994	23.9586	27.3821	11.0659	13.5798	11.5473
CREBZF	1560.68743309563	-1.03254327652445	0.109930073249292	-9.39272799521307	5.84659780901526e-21	1.20802005298204e-19	26.0893	24.983	25.7693	10.9973	13.2928	11.2476
GPR137C	106.86394119891	-1.03256198665669	0.234988059790221	-4.39410405608899	1.11230531442995e-05	4.19595256838642e-05	2.93599	2.55039	3.16941	1.04748	1.2054	1.16412
ALKBH8	423.299414918924	-1.03314778115399	0.141741304159181	-7.2889676533082	3.12339023774296e-13	3.29701265589326e-12	4.9153	5.60004	4.86646	2.80218	2.72914	2.63382
IL6R	134.240139732108	-1.03351708438513	0.215418652328844	-4.79771400114152	1.60486706729872e-06	6.96016587982324e-06	1.32922	1.0576	1.38837	0.60574	0.699664	0.634951
PANK3	1256.18250405009	-1.03374520169261	0.0977426137082321	-10.5761976529337	3.84236532908663e-26	1.13139769386425e-24	27.3054	23.3395	24.4187	12.9233	13.0212	12.5797
EXOC6	219.653273657296	-1.03404281384716	0.186521998209991	-5.54381158131817	2.95957302580819e-08	1.68361162430215e-07	2.29955	2.67642	2.57829	1.11019	1.4036	1.13019
ARL4A	517.922515225118	-1.03485676299249	0.130846298966841	-7.90894944040218	2.59569997493321e-15	3.29468166102779e-14	12.6586	12.8746	11.5062	6.23584	7.37556	6.43707
ZNF700	287.454083725788	-1.03544938146845	0.168428232408376	-6.14771862568662	7.86053140809491e-10	5.51298408207081e-09	4.44472	4.27526	4.22462	1.77934	2.35431	2.0907
PARD6B	240.172368297593	-1.03553926433395	0.236229711128722	-4.38361144068659	1.16727893426566e-05	4.38740035602799e-05	5.01766	5.22213	5.4807	1.72238	2.79265	3.25813
KLHL28	194.93661369064	-1.03580957211236	0.210878198462219	-4.91188553233936	9.02047119268471e-07	4.06858213856719e-06	2.35892	2.02086	3.17067	1.24321	1.17485	1.13211
CCDC136	204.082149636942	-1.03637260356223	0.191066991911031	-5.42413209731598	5.82368036081444e-08	3.15615702415823e-07	0.894443	1.02878	0.843995	0.393768	0.462435	0.41235
HOXA5	260.496238465844	-1.03685665859796	0.172632680904672	-6.00614352487821	1.89988024911123e-09	1.26769073869596e-08	16.5569	17.3213	19.2186	6.63905	7.22462	8.4093
ARID5B	999.604037879088	-1.03796570340649	0.171237235388322	-6.06156541275996	1.34803042868256e-09	9.19055168434057e-09	5.1163	6.76874	6.68689	2.35508	2.84468	2.26319
TMF1	1117.05706495889	-1.03975712858583	0.153839109010567	-6.75873082776639	1.39205735926721e-11	1.22275762970415e-10	8.20282	9.23443	10.4957	4.14324	5.39717	4.40629
COL8A1	1501.93170465645	-1.04031543064433	0.111320370541158	-9.34523866195454	9.16824671678853e-21	1.87305220143829e-19	22.8689	18.0667	19.0401	8.82041	9.12835	9.50084
PPP4R2	1767.47327127487	-1.04051421524271	0.113025581721883	-9.2060062809768	3.3848465369245e-20	6.52132155312632e-19	22.3107	24.1531	23.5644	11.6576	12.4103	11.3739
ZNF649	212.680041832086	-1.04068118765973	0.176394784348714	-5.89972765635982	3.64102069563736e-09	2.32290732626057e-08	3.1409	2.61413	3.27056	1.46815	1.32127	1.42815
UBASH3B	4040.77334018403	-1.04180449877066	0.0871424484206568	-11.9551896653354	6.09941606040916e-33	2.42410125723256e-31	25.8887	26.3758	24.0201	12.1823	11.7054	11.4063
ACMSD	25.814644541878	-1.04191242267212	0.445825262124691	-2.33704213553675	0.0194369932823563	0.0383936046014604	0.148273	0.0442594	0.103983	0.0304105	0.0376937	0.0823907
B3GNT5	439.322209509005	-1.04250723305288	0.143874425006172	-7.24595238527043	4.29410960062153e-13	4.45521528178607e-12	4.88584	5.19251	5.3214	2.49299	2.84543	2.49829
CREB1	1755.19277441178	-1.04289107975579	0.151633041991399	-6.87772972209409	6.08139083629092e-12	5.58106694666799e-11	8.00298	10.1909	10.752	4.66366	5.47577	4.42832
GEMIN6	243.419255346213	-1.04306260640128	0.239432305642667	-4.35639878921754	1.32219788112391e-05	4.92766855721967e-05	14.3498	19.9527	21.5072	8.49714	7.63595	6.881
METAP1	2343.68960582494	-1.04343130308671	0.0895080885398967	-11.6573967795281	2.1037634733598e-31	7.88694419677621e-30	46.565	51.0879	46.3909	17.1531	15.3214	14.8367
PHC3	1338.33685433956	-1.04474050414174	0.180841991978502	-5.77709022507304	7.60035346568513e-09	4.67066926539315e-08	5.57004	6.05418	7.34806	2.71427	3.83882	2.66617
ZNF510	555.679478436456	-1.04476243667166	0.195252220935467	-5.35083509762978	8.75492733469308e-08	4.61744644707924e-07	2.91073	4.01408	3.92601	1.60282	1.99838	1.85956
ZDHHC23	230.99197244869	-1.0449997838753	0.172217524181155	-6.06790620666498	1.29588543457681e-09	8.85389832379255e-09	2.5136	2.74004	2.89541	1.18047	1.23993	1.25866
CUTC	431.260907766561	-1.04643735671228	0.137031595123656	-7.63646774868219	2.23262149649379e-14	2.5897697199361e-13	23.3989	23.0508	24.0014	11.9319	10.8133	11.3251
ZNF714	816.891791169387	-1.04683922864801	0.166193335322894	-6.29892424154149	2.99718424556046e-10	2.22774869882077e-09	6.1274	6.15572	7.65035	2.78978	3.81206	2.87666
DCUN1D4	928.953547240502	-1.04736407668382	0.146632927650806	-7.14276181662298	9.14740560066932e-13	9.176424956368e-12	11.3759	13.5133	14.0579	5.09536	6.68914	5.95004
ZNF595	323.116777816263	-1.04749836148328	0.180738045131909	-5.79567163470632	6.80482932502724e-09	4.20310179880451e-08	4.73841	4.56646	4.23831	2.34984	1.603	2.77194
TRMT10C	577.013360878067	-1.0484179704859	0.163522224215685	-6.41147082920693	1.44122338763463e-10	1.11510826577305e-09	21.4014	23.2566	28.5241	11.645	13.4094	11.3515
NPHP1	129.565470487299	-1.04843108728098	0.248616941549947	-4.21705407823283	2.47514632875344e-05	8.7344683401377e-05	1.15274	1.54963	1.80358	0.767437	0.650122	0.786452
CCDC181	30.010768790915	-1.04886446451628	0.438529158860831	-2.39177815961183	0.0167669733780778	0.0336681936440529	0.204872	0.295653	0.362784	0.140362	0.165423	0.116739
DDX23	3315.41637074974	-1.05021911335324	0.0826628591204626	-12.704848640945	5.55768554801132e-37	2.59942424377404e-35	44.474	43.1895	40.6374	19.8981	18.5586	19.9652
CDCA7	1490.70673009884	-1.05037434747636	0.132782339326328	-7.9104973809427	2.56362569900473e-15	3.25681217622033e-14	25.1428	32.6394	31.6813	19.1288	20.2168	16.7042
PPP1R3C	136.358993474982	-1.05215613902015	0.25587917077549	-4.11192570239848	3.92372580197492e-05	0.000133932940581988	3.51069	4.3489	3.8809	1.39931	2.32256	2.07569
ZNF627	280.784632917694	-1.05331369613685	0.16871200347823	-6.24326470210383	4.2853077171649e-10	3.1123967173023e-09	4.52144	5.27354	4.7474	2.24678	2.27151	2.45303
SMC4	14453.9676439766	-1.05380180396635	0.153616731906294	-6.85994156293576	6.88887222891867e-12	6.30223493344975e-11	110.791	126.916	141.8	58.7383	74.6486	59.1467
MGST2	240.920309642923	-1.05421376102386	0.185787494666446	-5.67429881605621	1.39257867302388e-08	8.27807493984688e-08	4.12994	4.14997	4.78628	1.87594	2.29246	1.8095
KLHL24	197.033691962468	-1.05557736474171	0.217968252247341	-4.84280327000963	1.28020026231235e-06	5.62761952722739e-06	1.45469	1.35496	1.50205	0.610696	0.913804	0.830669
PAX9	65.7522768004973	-1.05603143521634	0.325754889835326	-3.24179764653779	0.00118778327389774	0.00312949170553855	1.15967	1.34742	1.88209	0.775423	0.704503	0.539517
HSPA4	6397.26725419574	-1.05616035223382	0.114253101710578	-9.24404096187472	2.37359668547132e-20	4.64688255543282e-19	89.7052	103.852	96.5953	48.2308	47.6239	47.4628
SMARCAD1	1500.20257726977	-1.05796296992688	0.140802693083128	-7.5137978312835	5.74362607411608e-14	6.38736887416609e-13	15.229	16.6431	19.9193	7.49158	9.10899	7.82247
TLR3	154.818654502188	-1.05865234616364	0.210460704352474	-5.03016631736933	4.90054555708587e-07	2.30765087968181e-06	2.09721	2.55434	2.04157	1.57143	1.79417	1.73806
MOB1B	832.093594684467	-1.05894270789108	0.175713456725688	-6.02653164773959	1.67515522645787e-09	1.12289437438047e-08	7.73363	8.757	9.5541	3.84939	5.471	3.87708
ZBTB41	403.4084119716	-1.05906307303889	0.221168541501609	-4.78848875092475	1.68041981345623e-06	7.26616724332174e-06	3.0704	3.32988	4.32119	1.28732	2.21733	1.62123
ATF1	515.556898452944	-1.05965952912357	0.16781938285832	-6.31428569856068	2.71412131856112e-10	2.02979993315116e-09	5.66771	7.99443	6.63628	3.09841	3.42404	2.76157
VWA5A	64.1472437300492	-1.0598496083947	0.328912050654735	-3.22228877380732	0.00127170893620283	0.00332105532962412	0.891518	0.884379	1.00417	0.564475	0.303799	0.368361
ZNF430	272.556944308486	-1.06041820439739	0.193744302281973	-5.47328717235807	4.41763355848798e-08	2.44702580890198e-07	3.76852	5.01596	3.79116	2.10694	1.89242	2.1991
GAB1	438.715123872885	-1.0605225223777	0.158790759663175	-6.67874204158522	2.41001936612167e-11	2.05270528694009e-10	1.19848	1.41382	1.16557	0.623712	0.70656	0.611161
RAB33B	307.369399944802	-1.06204974833461	0.156563459914298	-6.78350969578709	1.17290918090857e-11	1.03841369114401e-10	7.07642	7.53612	6.52269	3.45134	3.82957	3.26282
GPD1L	221.862906355269	-1.06212842674891	0.17234244676599	-6.16289513512064	7.14268117201626e-10	5.02648477639809e-09	4.53927	4.73957	4.57874	2.43559	2.03834	2.11034
MBD4	630.601695113489	-1.06233410219317	0.12733994347963	-8.34250489802607	7.27331547440009e-17	1.06329293357411e-15	7.75696	7.26643	7.80578	3.42965	3.7093	4.00301
CDK6	4697.31406054224	-1.06314574938328	0.140334497399979	-7.57579760558176	3.5692788757803e-14	4.05932216787336e-13	32.472	31.7985	35.7803	14.2267	19.379	15.1464
RBAK	689.446906953179	-1.06315512276993	0.140408819487848	-7.57185429410966	3.67934018343955e-14	4.17144834827059e-13	5.72173	5.49273	5.45417	2.64436	3.31737	2.95606
SENP7	465.468593080804	-1.06464622389539	0.153040016305835	-6.95665257750496	3.484528442343e-12	3.25954667024574e-11	3.74967	3.64379	3.93699	1.33224	1.83256	1.4265
PRKCH	221.363267365015	-1.06717565006872	0.176511420930496	-6.04592974461941	1.48550822571755e-09	1.00643701216989e-08	3.15633	3.04468	2.72424	0.853366	0.79001	0.722805
THBD	95.1821438514028	-1.06733293567407	0.250321182439187	-4.26385384278603	2.00930902217134e-05	7.205968697363e-05	2.2951	2.69963	2.12203	1.1974	1.0311	0.943088
CMBL	313.038026997598	-1.06802444111015	0.181775161590251	-5.87552464135691	4.21506258331627e-09	2.66575218856167e-08	5.06604	5.24466	4.81216	2.39179	2.20822	3.03266
DCAF4	754.874070820592	-1.06819897976114	0.147884298359028	-7.22320754545425	5.07754285979243e-13	5.22333369438053e-12	7.89698	9.84846	8.28555	4.78556	4.22265	3.80966
VPS50	536.869545986756	-1.07015549574674	0.123684213454774	-8.65232082458158	5.04625457735551e-18	8.21060616132139e-17	5.51539	5.6152	5.88264	1.77177	2.00871	1.98339
CYP51A1	2606.85689473582	-1.07069596089074	0.145427524590044	-7.36240243316383	1.80629443150493e-13	1.93763707969548e-12	59.493	79.4563	79.4927	33.8606	39.9814	32.7534
ZNF431	283.239503706148	-1.07131760490909	0.183849869390003	-5.8271328038667	5.63877398208323e-09	3.5111989016859e-08	3.20147	3.01565	4.38868	1.56535	1.71955	1.75598
PTPRN2	31.2412549619644	-1.07194403389553	0.422481921846581	-2.53725420773103	0.0111725792842749	0.0235122017171676	0.11398	0.0843082	0.0800711	0.0355451	0.0488075	0.0412113
PIH1D2	50.7492662896212	-1.07209482661159	0.371317425723299	-2.88727313166956	0.0038859673435293	0.00907162268961277	0.560908	0.588992	0.499696	0.156615	0.219168	0.2823
ZNF816	101.575153915477	-1.07217503468856	0.262567771774444	-4.08342207211022	4.43773152918929e-05	0.000150223976782842	1.69128	2.13922	2.22337	0.928751	1.10389	0.895972
PLEKHH2	175.10637431504	-1.07222273625991	0.198361590480856	-5.40539493387147	6.46657481018006e-08	3.48509808035862e-07	1.11379	0.930781	1.13688	0.562323	0.546287	0.485006
TMEM68	370.585672093431	-1.07234178966051	0.139866926311521	-7.66687177547692	1.76241807113719e-14	2.07244407944718e-13	5.69018	5.98083	5.09751	2.94842	3.35699	2.83431
BOD1L1	3603.40812394838	-1.07273917221319	0.172924511117915	-6.20351137775778	5.52170462428294e-10	3.95658696871033e-09	10.0028	11.8652	14.1425	5.26115	6.92134	5.38893
FZD4	238.874181518983	-1.07478115564812	0.173812919323225	-6.18355160153224	6.26752333291012e-10	4.45588437930159e-09	2.64852	2.71803	2.56651	1.20292	1.10771	1.42193
CPNE8	849.834375878935	-1.0754258272939	0.155104379113847	-6.93356198863047	4.10373963590704e-12	3.8118133297512e-11	5.94086	5.01007	5.91513	2.77492	3.70638	3.42497
EFCAB6	31.2647985896005	-1.07543488389825	0.443305064304356	-2.42594766108942	0.0152684720771239	0.0310015626512903	0.105158	0.0948127	0.109219	0.0404208	0.0173578	0.0111101
MEX3A	117.22770488798	-1.07556117104801	0.218666510277443	-4.91872838544567	8.71082417396092e-07	3.93991444136926e-06	1.08466	1.02447	0.922427	0.446839	0.454415	0.441972
ATP13A3	5357.15715742977	-1.07571643487233	0.115889608989478	-9.28225096496791	1.6593526940123e-20	3.30026264313466e-19	46.6646	47.7194	53.9755	19.5487	23.1316	20.1203
MYEF2	1318.85090721769	-1.07581054382987	0.159296965627645	-6.75349049864869	1.44329961051049e-11	1.26395160352111e-10	6.52991	7.23562	8.81692	3.87008	4.69099	3.80941
CYCS	4250.36344799674	-1.07666351862668	0.0973134080444092	-11.0638763995949	1.87801714741849e-28	6.22269645247139e-27	69.5448	79.269	76.5215	33.4342	36.4971	35.3052
ZNF468	410.966705341415	-1.07717369326689	0.133671073636912	-8.0583903754136	7.73056049347844e-16	1.03448696355232e-14	4.94583	4.91246	5.21772	2.4496	2.42742	2.32376
LIN7C	423.763010438417	-1.07797111617463	0.183712824197874	-5.86769661226029	4.41890863183952e-09	2.78619180575369e-08	7.5416	7.68748	9.37465	3.91987	5.1885	4.56771
ZFAND6	811.778247070515	-1.07865507299651	0.126446741759332	-8.53050903478028	1.45705152727645e-17	2.25951721916452e-16	31.1393	35.7374	39.4733	8.19545	9.29288	7.81324
VPS41	1295.68110915903	-1.0791857615901	0.122255317961729	-8.82731139702187	1.0722196801879e-18	1.86115840907078e-17	11.7976	13.2906	13.6	6.39737	6.90341	6.39687
ABHD6	169.039134987498	-1.08241538262193	0.221564617798675	-4.88532597567303	1.03257873532629e-06	4.60630149254954e-06	3.88011	3.64693	4.8906	2.30942	1.59222	2.25185
ZNF519	365.45399997154	-1.0832045078307	0.216575356204537	-5.00151322298974	5.68820648096829e-07	2.64347129304041e-06	1.22886	1.18269	1.86334	0.548879	0.815651	0.736496
ATP8B1	307.719969063274	-1.08358202644336	0.17356066434332	-6.24324659359407	4.28580408686684e-10	3.1123967173023e-09	2.54773	2.69786	2.91471	1.38827	1.26636	1.35045
MBP	1577.79377069122	-1.08396018007065	0.101970872184468	-10.6300961916825	2.15889691739645e-26	6.44831921159111e-25	12.4118	13.3458	11.4093	3.71806	3.67311	3.53358
ZNF780B	288.986358392155	-1.08403168838126	0.168702069734663	-6.4257165907107	1.3124973661289e-10	1.02367757038664e-09	2.13071	2.27715	2.24152	0.854031	1.17808	1.0413
USP42	784.419017083644	-1.08443406178495	0.120204573640104	-9.02157071853003	1.85411496231652e-19	3.38818545751961e-18	6.97761	7.49467	7.98295	3.11543	3.07054	3.01864
AMMECR1	1312.00320616438	-1.0850613065685	0.148480014563439	-7.30779364319704	2.71564405695712e-13	2.87703994555705e-12	15.2163	20.0012	19.5661	8.42798	9.07247	8.50032
RANBP2	5087.02817724889	-1.08555379908994	0.118645337189219	-9.14956984241757	5.71606981526031e-20	1.08262957724969e-18	17.7284	18.8965	21.2524	8.9366	10.282	9.26205
VNN2	30.495955851549	-1.08588377176065	0.448664668675072	-2.4202569258848	0.0155095445455081	0.0314252451537765	0.333403	0.405623	0.373505	0.149199	0.282359	0.226514
CHRNA5	272.274097497464	-1.08736808181452	0.163647997699451	-6.64455475838779	3.04135026145742e-11	2.5542425463718e-10	5.39457	5.19844	6.44162	2.96842	3.04894	2.80913
CXADR	978.796367794064	-1.08984467544579	0.136235859753859	-7.99969022410725	1.24732614015291e-15	1.63898880168602e-14	7.78847	8.16229	8.57342	3.5961	4.34948	4.34187
ZNF610	35.6451226788507	-1.09055221032335	0.43185569282376	-2.52526996504919	0.0115609440774473	0.0242243579012602	0.754691	0.841757	0.997862	0.245073	0.524464	0.385974
USP12	886.741295323286	-1.09123927798831	0.146237635275705	-7.46209603246776	8.51567798958052e-14	9.34860770086326e-13	11.2921	12.9478	13.8368	6.54787	7.04256	6.35643
EVPL	212.14457652895	-1.09252080746852	0.178429739422844	-6.12297485274836	9.18441948489586e-10	6.3860691122034e-09	2.4013	2.0791	2.02166	0.786336	0.827281	0.775242
NUDT9	791.398859132883	-1.09263780538072	0.13453019561899	-8.12187777140563	4.59025498928884e-16	6.24601020338592e-15	8.07531	9.79117	9.06399	5.51653	4.74004	4.84641
DUSP4	52.9129071703275	-1.09405770514602	0.356404158449249	-3.06971083027307	0.00214266116446127	0.00531137513603504	0.372772	0.293545	0.472308	0.185932	0.140319	0.180822
NOC3L	1243.66764424342	-1.0955221159087	0.149643782641893	-7.32086623692448	2.46375333016474e-13	2.61971900150411e-12	13.9153	17.074	17.137	8.52918	8.70135	7.89689
MYO6	2063.28503267663	-1.09612079264112	0.125625102842158	-8.72533249997294	2.65399666057046e-18	4.42718296154333e-17	13.2154	13.9913	15.0637	5.61541	7.29385	6.19979
ZFHX4	3990.20618859113	-1.09667216471314	0.136702624202778	-8.02231976970972	1.03766586014215e-15	1.36968127056513e-14	13.0534	12.146	14.5376	5.55004	7.01736	5.66188
C5	224.363894808164	-1.09741215007171	0.181567201650524	-6.04411006005358	1.50236933507823e-09	1.01549555520669e-08	1.8526	1.45962	1.74789	0.831553	1.04242	1.07817
COMMD10	423.52384506898	-1.09767845489858	0.166505990114287	-6.59242621929188	4.32696235102213e-11	3.5660053460605e-10	2.41993	3.14893	2.64887	1.5001	1.3949	1.66
MYO18A	861.101880754005	-1.09791981648416	0.127975179383924	-8.57916216073752	9.5566669799421e-18	1.51099215098085e-16	8.6122	7.47541	7.28766	3.13091	3.02095	2.55415
ZNF121	298.479587319916	-1.09955387877848	0.194363047202497	-5.65721671173898	1.53847457302366e-08	9.06385222324917e-08	5.4567	6.58074	5.89951	2.53777	2.65342	3.49057
RAPGEF6	790.96457692642	-1.10030712332876	0.121643227576874	-9.04536278136325	1.49169015811445e-19	2.74312579518746e-18	4.18637	4.31474	4.94074	1.93947	2.19129	2.11822
ACSL1	646.930364598951	-1.1004081033361	0.135989196533868	-8.09187885055301	5.87513313445972e-16	7.90561392912591e-15	9.68114	8.59898	8.18867	4.25119	3.57326	3.88232
TRAF5	112.258215494282	-1.10142538921745	0.28799839798245	-3.824414986102	0.000131082966185589	0.000411821344737706	0.964622	0.701737	1.07956	0.312355	0.485229	0.329463
IQCK	342.52145050638	-1.10256865753583	0.171498708125445	-6.4290201925564	1.28429068049455e-10	1.00545168129568e-09	4.5053	5.64458	5.86291	2.86781	2.17834	2.21057
VKORC1L1	2779.99131677791	-1.1036812196599	0.114135575709025	-9.66991415957464	4.04717402307702e-22	9.02917075761937e-21	27.9601	29.4235	30.331	17.6699	19.9921	17.1033
INSIG2	483.082812573814	-1.10406602299472	0.138225734718368	-7.98741294625222	1.37799897863618e-15	1.80093199849433e-14	15.5186	16.5743	18.2179	7.65372	7.73401	8.08542
PURB	1813.0816151278	-1.10495843123176	0.127987164362757	-8.63335348300985	5.95789569565732e-18	9.62928342100349e-17	19.966	16.8827	18.8947	8.08293	10.1733	8.18397
AHCYL2	366.054485744926	-1.10516122521716	0.154180217240143	-7.16798331848123	7.61105738467976e-13	7.67756176959443e-12	3.96844	3.61796	4.0456	1.55642	1.65167	1.93977
REST	1076.51818788572	-1.10583033356443	0.131917669631242	-8.38273096133081	5.17135868292839e-17	7.65234826061814e-16	8.98088	10.2765	10.4067	4.45649	4.97476	4.21711
LOC102724200	121.12597426258	-1.10593952149252	0.24083100444746	-4.59218082833597	4.38638040278233e-06	1.77480637938447e-05	2.75822	2.97623	2.45774	1.37999	1.20075	1.69464
DNAAF3	33.1220942147684	-1.10716916635635	0.478166637196244	-2.31544629054067	0.0205885206812307	0.0403884857490467	1.11594	0.555862	0.934584	0.275267	0.281446	0.590498
BNC2	977.81459459082	-1.10872618039496	0.152855705623726	-7.25341704368059	4.06386321042464e-13	4.2223538756312e-12	2.34915	2.39751	2.77034	1.07977	1.39743	1.10652
BEND7	1265.35834909608	-1.10892546439767	0.109855796751239	-10.0943736897995	5.85033286905556e-24	1.47485167960628e-22	8.20366	8.69375	7.70605	3.69627	3.75696	3.69356
B3GNT2	452.761963412582	-1.11032407270855	0.141855351909602	-7.8271567322755	4.99026828128161e-15	6.15678052752521e-14	12.5033	9.74453	9.94375	4.71353	4.63418	5.16651
ZEB1	794.594789125861	-1.11087206075305	0.172129866362813	-6.45368572128891	1.09162075848854e-10	8.61101711115741e-10	3.27663	3.83077	4.35667	1.98496	2.3247	1.97254
SRGAP1	1974.70351551997	-1.11178388743671	0.127544381151432	-8.7168394044478	2.86075472658568e-18	4.75028975489901e-17	9.0407	9.43222	10.1938	3.70257	4.06399	3.44638
LRPAP1	1019.43158317367	-1.11239810166616	0.137293488352693	-8.10233693537252	5.39133798547076e-16	7.28156010553925e-15	11.9157	9.87581	10.3009	4.57396	4.1406	4.79149
USPL1	428.208752508867	-1.11317483498776	0.149527556340171	-7.444613302282	9.72287958580362e-14	1.06177932774099e-12	4.22147	4.39753	4.33209	2.06746	2.41736	2.29661
MYLK	4334.57964895345	-1.11326089942096	0.0867661028718896	-12.8305970024341	1.10509335499656e-37	5.37614981330432e-36	23.0132	25.1694	25.0207	9.5247	9.74134	9.36135
EDEM3	740.080644777545	-1.11408471379766	0.164244864209759	-6.78307184311618	1.1764709430481e-11	1.04093347552176e-10	5.46413	6.15131	6.03172	2.33	3.41713	3.02311
IQCG	196.355537215795	-1.11578543553764	0.185301394844828	-6.0214626904023	1.72847869050611e-09	1.15757141031776e-08	1.06527	1.40438	1.11584	0.605952	0.573777	0.797386
ENTPD7	1440.81791371924	-1.11872727051297	0.097019546440718	-11.5309472323348	9.21244725217355e-31	3.37542210907094e-29	13.6637	12.7485	13.1935	5.3942	5.97221	5.64126
SLCO4A1	1392.72267918287	-1.11896868118753	0.18522832423287	-6.04102361678097	1.53139559587991e-09	1.03319482085664e-08	24.1515	15.2709	15.2144	7.42733	7.19252	7.92715
DAGLB	652.229192822188	-1.12128068628406	0.113789073791085	-9.85402771045238	6.58509373610389e-23	1.55245986199947e-21	15.6756	15.7295	14.2128	6.89539	6.5362	6.75348
SYT16	263.31408533378	-1.12135633024046	0.208385229385121	-5.38116993008204	7.40032943919807e-08	3.94449219577043e-07	1.32135	1.27978	1.44659	0.448594	0.739059	0.590905
FMNL2	2429.87181550719	-1.12168352244929	0.110313687584109	-10.1681264312197	2.75150141348077e-24	7.15981029704675e-23	19.1218	17.5732	19.0804	7.38142	7.99939	7.46814
SCD5	502.125089376449	-1.12195729945928	0.125021453668787	-8.97411817360257	2.8563054156388e-19	5.16410304414419e-18	10.2675	10.6853	10.3908	4.42491	4.56045	4.76788
ANAPC13	568.194259839331	-1.12346635951895	0.207057301928704	-5.42587172272627	5.76723687293829e-08	3.13023237140897e-07	17.5927	25.1097	28.844	10.5281	10.5791	8.74737
ZNF561	457.746568467276	-1.12353710535966	0.137160813796915	-8.19138552956682	2.58235952284443e-16	3.58425587970373e-15	5.18788	5.23223	5.55727	1.80266	2.06878	2.08622
NFYA	1548.87565706372	-1.12369621530887	0.125514949290919	-8.95268827862377	3.46928482917946e-19	6.22246820286614e-18	14.541	17.5193	17.3961	7.83433	7.30309	6.6465
MANBA	448.713585030542	-1.12500707796319	0.14931946728528	-7.53422911571083	4.91228105474518e-14	5.49223983261517e-13	3.91523	3.56249	4.28669	1.87145	1.80202	1.68446
SAR1B	607.995934224875	-1.12537765404402	0.122846353419615	-9.16085518794348	5.14876492847634e-20	9.79005681694337e-19	8.54365	7.72714	8.27943	3.93809	3.73876	3.42464
KBTBD7	36.1366452905912	-1.12541163173508	0.382364566205774	-2.94329477990759	0.00324739044670122	0.00772596359792541	1.12805	0.949274	1.0414	0.293293	0.333614	0.372005
LPAR1	1105.6854708619	-1.12594367953	0.138992623709332	-8.10074412210986	5.46240329443402e-16	7.37069743235967e-15	11.9903	14.4506	13.5304	5.73272	7.05032	5.54856
LUC7L3	6649.04306737123	-1.12624091053201	0.209000487117836	-5.38869993110124	7.09691835204466e-08	3.79528582164859e-07	63.521	99.4815	107.556	23.8003	28.5163	20.3519
REPS2	156.626093562243	-1.12641351394232	0.230020578263235	-4.8970119214867	9.73049371370877e-07	4.36581621096878e-06	1.00897	1.37456	0.886003	0.372658	0.457026	0.536924
PKHD1	110.929310507438	-1.12742671061825	0.259469532496742	-4.34512175579768	1.39198433045593e-05	5.16393880918439e-05	0.144638	0.126634	0.185266	0.0620439	0.0707661	0.062105
GPC4	1381.17095658591	-1.12742731942285	0.093712868425467	-12.0306563907979	2.45203524189701e-33	9.96705859949642e-32	24.7249	25.1171	25.5907	10.8112	10.6654	10.3336
FGD4	518.595800536329	-1.1279798551568	0.186982475526309	-6.03254316738413	1.61399209290281e-09	1.08339312336706e-08	2.36959	2.5233	3.41701	1.00592	1.34748	1.07796
FZD5	595.256779567039	-1.12891564797408	0.131801609483927	-8.56526450924526	1.0782802569707e-17	1.69015782520429e-16	8.05478	7.65257	8.25093	2.20875	2.63613	2.43286
ZNF20	130.023284207962	-1.13050892758233	0.218506978322405	-5.17378866460857	2.29394275726419e-07	1.12843054944758e-06	2.03531	2.24399	2.07815	1.10014	0.902238	0.946823
PAK3	159.737469902095	-1.131225630774	0.236905315081162	-4.77501161333781	1.79696883967213e-06	7.7379244351305e-06	0.736042	0.616059	0.401281	0.228942	0.175673	0.268012
SLC2A9	23.3268436458681	-1.13153135324105	0.47167474281782	-2.3989653261508	0.0164414714970003	0.0331243274785827	0.0451137	0.0562602	0.072596	0.023711	0.0275353	0.0259886
TMEM184A	137.146696089157	-1.13176407169875	0.290966159900776	-3.88967594061351	0.000100378172590489	0.0003211836556316	1.03572	0.674122	0.626659	0.350265	0.187096	0.259353
TRAK2	2451.92488398716	-1.13356758706951	0.121765918506416	-9.30939955098996	1.28557043938217e-20	2.58643258800181e-19	20.9785	25.1372	23.6036	10.7053	11.3796	9.72966
SBDS	4234.62067902221	-1.13384221869534	0.18347886065875	-6.17968857351995	6.4228174110005e-10	4.55738058831284e-09	121.915	178.595	184.018	70.7151	72.2961	56.5096
WHAMM	604.50213245085	-1.13614962722979	0.137333742320881	-8.27290954159811	1.30728883952617e-16	1.85882927270261e-15	4.08233	4.4157	4.64212	2.81218	3.10128	2.69218
C1GALT1	980.321577851768	-1.13927544000967	0.149520182228749	-7.61954288061734	2.54575633027594e-14	2.92963382754698e-13	7.37718	9.11587	8.46875	3.72965	4.42229	3.50763
URI1	1786.92645102787	-1.14004921082952	0.153832146572467	-7.41099462128656	1.25355669109463e-13	1.35671396046596e-12	28.9506	38.7133	38.7832	13.0735	13.8914	13.05
STX3	1730.81158555773	-1.14166105728487	0.0967439791076188	-11.8008486710566	3.86394718090035e-32	1.48298088900729e-30	13.1989	13.7535	12.3482	6.66573	6.50071	7.21734
AVL9	1391.25248227372	-1.14170054919913	0.12358200473016	-9.23840450470133	2.50200037588184e-20	4.87203446687781e-19	8.90356	10.7731	10.0398	4.60225	4.72565	4.31094
SAT1	1091.71297929941	-1.14234264314478	0.122807557283512	-9.30189206929327	1.37968282157283e-20	2.76050430847295e-19	30.8687	37.0035	33.4476	15.6568	12.5814	15.0886
FAM3C	4268.79442993552	-1.14294778879735	0.124206605432609	-9.20198877359609	3.5138505121809e-20	6.74306986150176e-19	99.6195	124.275	116.73	55.074	54.8828	49.541
CLK4	241.71314593552	-1.1432431663454	0.18926821539403	-6.04033362900012	1.53795890349381e-09	1.03714187344557e-08	6.07056	5.86459	4.24669	2.52995	2.44561	2.10638
ZNF658	76.6253688138587	-1.14406028306345	0.276748821470567	-4.13393009944624	3.56611977016953e-05	0.000122485898882848	0.556589	0.434177	0.469528	0.287904	0.184887	0.24016
ITGA2	199.035511808872	-1.14633880898521	0.194210429849162	-5.9025604849108	3.57902835600046e-09	2.2893819906061e-08	1.80383	1.25909	1.55096	0.69899	0.831833	0.72232
ZNF641	364.181492220711	-1.14650753001216	0.148523578443672	-7.71936376719451	1.16911802114309e-14	1.40429320689904e-13	1.78267	2.06571	1.80555	0.903951	0.838208	0.870149
NUP35	535.153480338683	-1.14718986455322	0.169849559033497	-6.7541527401138	1.43672334380916e-11	1.25895046741254e-10	9.65908	12.914	12.5643	5.45436	5.30205	4.38346
LOC102723996	52.5790312959913	-1.14734850603755	0.359374150204245	-3.19262947929191	0.00140983721916464	0.00364707312643941	0.803575	0.788386	0.551466	0.210577	0.257366	0.297663
DAB2	2726.21266083334	-1.14755212883645	0.105097979260305	-10.9188790965639	9.36443369242942e-28	3.00695480110548e-26	32.3245	35.6201	35.9751	16.3692	15.216	16.2811
TMEM30A	2561.40850832324	-1.14888866146452	0.0994390694938262	-11.553694813444	7.0713639561024e-31	2.61066142399659e-29	62.3391	59.9868	56.9483	26.2586	29.4098	29.2771
CHRDL1	3585.45905674046	-1.14984359050198	0.121191862090476	-9.48779539044927	2.35971915681905e-21	5.02554536677744e-20	37.1765	44.995	42.4143	17.9539	18.792	18.1085
TOB1	496.774774751637	-1.15145278951954	0.165646558738496	-6.95126296790336	3.62030297754465e-12	3.38003383256511e-11	14.1367	18.0506	17.3285	7.16038	7.39058	5.94477
KCNIP1	622.851831443725	-1.15190752450773	0.135765606717174	-8.48453118842816	2.16590172742308e-17	3.32333402184558e-16	6.89026	7.88951	8.66177	3.03076	3.09386	3.41315
C19orf44	219.573528048229	-1.15219957063281	0.222539127529268	-5.17751454957632	2.24861412760403e-07	1.10763092110153e-06	2.00466	3.68013	2.64444	1.27813	1.14178	1.05334
MIEF1	723.379792016803	-1.152352492832	0.139263025119109	-8.27464786038082	1.28835804263372e-16	1.83370411821429e-15	9.70844	8.0951	9.48038	4.40779	3.95621	4.34733
RGS17	117.226882962996	-1.15235757259666	0.260153288451575	-4.42953298593863	9.44373685163557e-06	3.60810770280368e-05	2.53086	1.51324	2.33947	0.793489	1.21809	1.36537
CA2	1320.85026877943	-1.15299291120934	0.131729572748045	-8.75272641637298	2.08259132985524e-18	3.50212410220512e-17	82.1068	63.007	63.6526	30.1027	28.8359	30.7431
WDR36	1291.42059954454	-1.15366496154718	0.117864741510436	-9.78804133248817	1.26726910640206e-22	2.90752309490921e-21	20.2452	17.3224	19.3978	7.9119	9.47479	8.14482
SLC3A1	56.2413288843035	-1.15477429817602	0.341525662884573	-3.38122262445122	0.000721640498081423	0.00198280745846097	0.846708	0.800857	1.05886	0.356135	0.28814	0.165297
ZNF681	130.806521641649	-1.15632870149715	0.252858773694887	-4.57302186750474	4.80739943941954e-06	1.93493171681784e-05	1.13244	1.61695	1.61464	0.631547	0.73357	0.615169
ZDHHC16	1354.12192077404	-1.15726700393791	0.108783352907965	-10.6382729802142	1.97760802197947e-26	5.94344758010607e-25	26.2336	28.4647	18.7509	12.2074	11.8253	12.8862
HIF1A	4885.53662196326	-1.15734860487732	0.106142304784545	-10.9037448096363	1.10609229127587e-27	3.54388072002177e-26	61.8041	72.6124	73.909	32.2196	30.3502	29.8005
MECOM	384.443033554324	-1.15757801314236	0.136096889457992	-8.50554349737485	1.80746837477295e-17	2.78806309432102e-16	2.04246	1.98755	1.87489	0.919246	0.938998	0.931961
ATG4A	152.440210996229	-1.15771939807593	0.226208853528221	-5.11792257473026	3.08919359625069e-07	1.49734788574017e-06	2.48804	3.73942	3.12483	1.30554	1.48512	1.27309
HSPA1B	516.829651635505	-1.15807623452359	0.15148033238627	-7.645060030437	2.08847871059985e-14	2.4322667193263e-13	15.1083	12.7005	16.2302	4.90141	4.96951	5.44146
UXS1	1658.69584543213	-1.15808484022733	0.11293427782081	-10.2545025529346	1.12956098986196e-24	3.02589211022691e-23	16.9153	19.1382	16.8643	8.18465	7.88292	8.14242
HIP1	1594.74002484424	-1.15811579936198	0.0941971184828305	-12.2945990070076	9.68361075615807e-35	4.16739059346377e-33	10.3397	9.06647	9.14221	4.05445	4.03791	4.07061
UTP3	1313.35711128224	-1.15950041477362	0.146696710747756	-7.90406552991751	2.69950995340469e-15	3.41452798106302e-14	30.3834	37.5564	37.1426	15.7342	15.0503	16.0208
ALDH3A2	416.290965296709	-1.16021758733609	0.142383167467646	-8.1485586250898	3.68287497886779e-16	5.05387730590669e-15	8.30981	6.49411	7.83841	3.24497	3.07137	2.99926
TNFAIP6	114.080438826151	-1.16038593592163	0.250932591660137	-4.62429343372527	3.75877451136301e-06	1.53797845407275e-05	8.42333	5.36843	6.69773	2.99676	3.3567	3.01229
CAMKMT	103.277091911137	-1.16066121999645	0.28771335941068	-4.0340887276622	5.48146043229274e-05	0.000182456117730275	0.261807	0.364886	0.530988	0.229005	0.178771	0.164119
PCCA	227.217382278271	-1.16142963871149	0.198321716197799	-5.856290783371	4.73319192793937e-09	2.97918692270904e-08	1.41266	1.182	1.4481	0.735696	0.652486	0.625181
TMCC3	225.110921223731	-1.16159457819195	0.1751110382547	-6.63347433588054	3.27876006062548e-11	2.74412220033707e-10	2.62732	2.35825	2.07109	1.17073	0.908661	1.02717
SLC38A6	198.757362109568	-1.16219443447138	0.189369336374458	-6.13718385839016	8.39971533223445e-10	5.87414707801357e-09	2.27557	1.85853	1.81406	0.877988	0.938202	0.999678
SGPP1	616.25272333626	-1.16289558820867	0.14507501516892	-8.01582262014334	1.09402297665122e-15	1.44276139785754e-14	17.4794	19.8629	18.2177	7.29383	8.58095	9.39798
RTKN2	540.710515167227	-1.16367118351625	0.164460944603405	-7.07566885452606	1.48729636983169e-12	1.4539121636809e-11	3.25842	3.39624	4.15434	1.57137	1.78791	1.57859
ATP6V1A	771.995342296884	-1.16396365776495	0.134939104787045	-8.62584392865109	6.3621734536532e-18	1.02598863699379e-16	14.6793	18.4568	15.65	6.94973	7.46495	7.35367
PTPN3	1461.03182731012	-1.16512175332953	0.090274303780751	-12.9064606929482	4.13891905082724e-38	2.05476848168372e-36	7.30078	6.90939	6.47596	3.02738	3.04151	3.02106
ZNF888	302.981222062077	-1.16688225635131	0.176463527899038	-6.6125973465686	3.7763461841332e-11	3.1371063160709e-10	4.16202	3.61563	4.89046	1.61252	1.86095	1.99872
GDPD1	32.2246804528996	-1.1672442115171	0.462290917175098	-2.52491270788908	0.0115727031068594	0.0242412931016562	0.39792	0.583712	0.666094	0.162276	0.31874	0.244063
CCDC34	685.859424465915	-1.1693428934971	0.216404046847041	-5.40351675735351	6.53468476709484e-08	3.51789506373655e-07	7.91521	8.83838	9.30032	5.24528	5.40254	5.3212
CISD2	1340.45229384068	-1.17025503746479	0.157439431604342	-7.4330491766874	1.06122424048633e-13	1.15543172171513e-12	18.4724	22.3903	21.705	8.45812	11.501	9.27211
ZNF254	375.232998010326	-1.17239827402583	0.182831906221425	-6.41243805994103	1.43210618491714e-10	1.10923410893529e-09	2.43678	3.24348	2.92746	1.81976	1.82766	1.3298
PDE4D	50.0239758795479	-1.17263651586894	0.405858609444438	-2.88927347746572	0.00386133097188307	0.00901995094617389	0.16343	0.287463	0.208713	0.077535	0.0736304	0.121186
TAF3	784.785978908288	-1.17346929214609	0.162411941983919	-7.22526482850798	5.00126247331757e-13	5.15580183819116e-12	6.11526	7.00001	7.41206	2.91855	3.35734	3.02429
SCFD2	182.776183373667	-1.17459406089892	0.212296221040922	-5.53280720278343	3.15145815104635e-08	1.78092891472883e-07	1.02097	1.21964	0.878405	0.459004	0.446575	0.579837
SPRY1	97.4867020139797	-1.17548555269584	0.238146371890319	-4.93597926084392	7.97495822455188e-07	3.63534134548203e-06	2.10104	2.14142	2.13538	0.900982	0.952528	0.877327
CCM2L	24.3261724894167	-1.17611693860833	0.497605154100063	-2.36355457518397	0.0181005604510958	0.03606228630621	0.858283	0.469515	0.766542	0.149328	0.248923	0.330437
ZNF230	103.128660901702	-1.17775183223333	0.253689677329794	-4.64249016605537	3.44235027603064e-06	1.41767913689529e-05	1.63425	1.49605	1.68725	0.612805	0.683484	0.857062
ATP6V0E2	132.377449919019	-1.17850825748976	0.215446297651355	-5.47007894931142	4.49835153106421e-08	2.48889392814226e-07	5.16411	5.19162	5.05581	1.89675	1.59497	2.10278
NCOA3	1993.4508455959	-1.17864072900627	0.117978969451491	-9.99026126847876	1.68137988186049e-23	4.11047928765424e-22	12.3715	13.1676	14.4973	6.21446	6.12006	6.05999
RAB18	1775.88540452861	-1.17919237203995	0.143750140116136	-8.20306937500916	2.34325881771753e-16	3.26485083932176e-15	18.8782	22.3741	21.0982	9.76552	10.7714	10.3544
MAP3K13	153.206886242687	-1.17986141785123	0.200274175037138	-5.89123094693783	3.83329382087933e-09	2.43489484360309e-08	0.498531	0.578779	0.561664	0.153133	0.218503	0.178641
SIX4	251.24016240687	-1.18030383308327	0.200672491477201	-5.88174205838955	4.05970676989296e-09	2.57197276458463e-08	2.8216	3.46391	2.97272	1.08053	1.46633	1.50445
ZNF736	328.182893078526	-1.18073069748025	0.153168605728189	-7.70869912843342	1.27106675533216e-14	1.51922243410531e-13	3.17723	2.92426	2.81272	1.32506	1.33012	1.54319
FUT8	1213.68354468027	-1.18221463375762	0.116063024759331	-10.1859712531968	2.290609638727e-24	5.99266327426672e-23	8.74741	8.40475	8.44418	3.8548	3.12249	3.93056
PLEKHA6	1109.66822134892	-1.18229517987542	0.109350949948024	-10.8119333251095	3.02232310282856e-27	9.41385692799663e-26	2.87152	2.5564	2.54768	1.00543	1.13397	1.11665
SLC46A1	259.220786914997	-1.18232452804694	0.187654437481722	-6.30054127103765	2.96608019003123e-10	2.20575677117557e-09	2.76443	2.09905	1.81442	1.02005	0.908866	0.970676
ZNF805	171.19497001746	-1.18295553047774	0.251918409115113	-4.69578834922379	2.65580427000024e-06	1.11009565837424e-05	1.61815	1.22034	1.74208	0.503709	0.663893	0.816058
SOCS4	1066.23765625576	-1.18407209630077	0.13201123807593	-8.9694795197642	2.97918852988553e-19	5.36327677669739e-18	12.5416	14.1277	13.0279	5.55242	6.68644	5.55637
MCOLN2	34.5053173517736	-1.18428104502652	0.442673855065167	-2.6752902424115	0.00746645794030495	0.0163861039830531	0.844993	0.744262	0.505976	0.201073	0.285977	0.26572
PTPRS	336.241684972488	-1.18525358732226	0.161162684292498	-7.35439219398401	1.91797827415104e-13	2.05441178025045e-12	3.07305	2.93897	2.6268	0.926198	0.997528	1.19498
BICC1	7379.79045980006	-1.18560782798535	0.0864159057663689	-13.7197870863116	7.72920409985839e-43	4.6458265634934e-41	30.5352	32.8913	31.7078	12.5698	12.5146	12.5173
TGFBR3	134.129719594018	-1.18772729424663	0.237308367569197	-5.00499542604749	5.5863357487229e-07	2.60444999361934e-06	1.08669	1.09838	1.39761	0.463076	0.450542	0.612569
KIAA1107	56.5635101307073	-1.18849503326545	0.391982175444319	-3.03201295293151	0.0024292877928814	0.00596194031301719	0.360295	0.442757	0.275786	0.115586	0.221245	0.155079
ANKRD12	1818.40193676817	-1.18936242005553	0.206508898158718	-5.75937613662253	8.44253842479982e-09	5.15771373066519e-08	5.77346	7.43448	9.21618	2.90845	4.15805	3.10689
IFIT2	745.708583295217	-1.19053726961493	0.141120460797498	-8.43631931816962	3.27487307384061e-17	4.92619480166345e-16	12.2274	14.7573	14.1787	6.12503	6.17012	6.08432
ZNF30	61.2062471794321	-1.19073705376457	0.375365177832648	-3.17220968828241	0.00151283731055115	0.00388587877790519	0.623077	1.07794	0.977121	0.365992	0.339898	0.462137
ZNF772	61.2810353252633	-1.19077672408942	0.305903332217288	-3.89265692353947	9.91523229982998e-05	0.000317610590251766	0.358301	0.246112	0.262282	0.267236	0.339624	0.331776
ZNF383	112.50376892253	-1.19106101620175	0.313099860497256	-3.80409309129089	0.000142324653808984	0.000445216003076447	0.545084	0.914033	1.08437	0.501105	0.67221	0.722581
SPRED3	65.5529503708255	-1.19144932448934	0.359810369132227	-3.3113257057122	0.000928550635421345	0.0025012402857109	0.413972	0.621167	0.727978	0.169246	0.245255	0.284272
SEL1L	2540.55995763925	-1.19192790568691	0.0990577537475469	-12.0326563100208	2.3933451923809e-33	9.77910088999231e-32	23.7419	23.7841	22.6947	9.65622	11.337	10.3291
ARL13B	1003.22846581409	-1.19230750826195	0.150222701063967	-7.9369329656391	2.07241981761858e-15	2.66537742414499e-14	13.4346	15.2395	14.7315	6.45028	7.38084	6.07485
PPIG	4421.3104914713	-1.19248187277031	0.207878829261411	-5.73642769207029	9.66943031750646e-09	5.86048055826871e-08	26.3323	39.8004	42.8001	15.2688	18.8305	13.5447
SLC29A4	318.697073826738	-1.19282332577222	0.218047547310215	-5.47047348381863	4.48834858191562e-08	2.48430435588069e-07	12.1481	7.76488	8.66013	3.0022	3.13716	3.08226
KIF1BP	1497.75839080077	-1.19386563774518	0.148559900891842	-8.03625763465178	9.26238886729963e-16	1.22593911249991e-14	24.0772	33.7638	31.8357	13.5729	14.3656	13.3025
ADSSL1	33.1461770724578	-1.19435256571722	0.407573170742675	-2.93040035864208	0.00338525541081259	0.00802377793802834	0.754479	0.430728	0.51368	0.179864	0.27662	0.194921
RPE	1568.65601077179	-1.19712054193111	0.114519849545897	-10.4533890559412	1.41380900244727e-25	4.02451384532251e-24	10.2421	12.5036	11.079	9.1976	11.9515	10.8936
MLPH	599.609631846652	-1.19768600411104	0.142687623611104	-8.39376235864257	4.70827332394529e-17	6.98842283368451e-16	3.31765	2.30473	2.56313	1.37097	1.09144	1.3043
HERC4	1118.1836610367	-1.20014750303418	0.105572134783175	-11.3680329141686	6.03319212260324e-30	2.14569223998501e-28	11.5938	12.5122	11.8981	4.77412	5.52235	4.68123
TSPAN5	659.10595958268	-1.20015696526166	0.182280568522832	-6.58411905880867	4.57590343712155e-11	3.75839025388877e-10	20.4971	18.0181	16.4038	8.90543	5.83368	8.60051
FCGR2A	24.2651847069441	-1.20035822465844	0.537593839053439	-2.23283478614999	0.0255598413889082	0.0488816004263816	0.206444	0.361191	0.235419	0.125295	0.142862	0.075318
ARMC10	519.928253262133	-1.2020294405157	0.137110288734352	-8.76687994468895	1.83685468004129e-18	3.10323904481773e-17	4.896	5.17609	5.40003	2.27313	2.27143	2.3286
MCU	2329.0975954479	-1.2024425180614	0.113898492089956	-10.5571416793799	4.70779094876393e-26	1.37509090644016e-24	34.5184	40.3272	38.2459	16.3124	16.0416	14.6348
C1GALT1C1	618.45032639239	-1.20248145706078	0.168445478743025	-7.13869832561812	9.42188569228493e-13	9.44526183873029e-12	19.5364	23.2373	25.758	10.4122	11.0637	9.2867
ZNF555	142.883938854287	-1.20265359322803	0.215466295547607	-5.58163210710746	2.3827196740731e-08	1.37100634410867e-07	0.844899	0.879022	0.962732	0.350808	0.404089	0.365976
R3HCC1L	694.392089867123	-1.20300927706388	0.11914566971221	-10.0969618112827	5.698016809955e-24	1.44144960900183e-22	7.31811	7.46526	8.09566	3.39955	3.21727	3.66374
GATA3	98.0993267034138	-1.20385627628105	0.328925067314747	-3.6599712089717	0.000252243588452715	0.000754345238000244	1.41673	1.24192	2.27372	0.637592	0.632575	0.445009
CDH16	76.9002628969937	-1.20392885711273	0.366589592051528	-3.28413267374898	0.00102296752877911	0.00272628905709435	1.98992	1.18432	1.00972	0.469453	0.283181	0.699643
DNA2	471.762891074986	-1.2041717511209	0.159992403752244	-7.52643077346106	5.2146106330098e-14	5.81239281745292e-13	6.78575	6.39895	5.81394	3.30912	2.42104	2.99511
FAM126B	258.549010407244	-1.20551646288819	0.173336529917555	-6.95477441172716	3.53126642972569e-12	3.29902385913872e-11	1.8546	1.5971	2.09279	0.765438	0.956465	0.83513
ACSF2	229.930067783327	-1.20607856490457	0.192941701659659	-6.25099993692419	4.07833042002709e-10	2.97957781465163e-09	4.28861	3.09592	3.59705	1.23653	1.71813	1.60473
OSBPL3	1137.26648712187	-1.20721317366507	0.129318105046556	-9.33522164766067	1.00780164557002e-20	2.0474137900086e-19	9.26686	10.6036	11.1787	4.42262	5.03992	4.11617
C3orf33	50.4568146953345	-1.20725679414736	0.388199958325861	-3.10988388394922	0.00187160903764967	0.0047011612953984	1.07266	1.50078	0.570611	0.347386	0.435981	0.559826
ZNF841	523.846881891331	-1.20735641372308	0.169574369066722	-7.11992278295324	1.07987545078908e-12	1.07367520896637e-11	2.71964	3.00408	3.46651	2.07785	2.54559	1.98438
MCOLN3	91.7868473537082	-1.20888134864795	0.3442223368122	-3.51192011489798	0.000444881702107419	0.00126986837497145	1.17561	1.05147	1.69984	0.505109	0.599305	0.726178
ZNF667	113.967215681049	-1.20950666612377	0.265091676158801	-4.56259767809243	5.05245748292822e-06	2.02571793127546e-05	1.00765	0.965483	0.841815	0.396054	0.483049	0.267043
MFAP3L	173.181579151918	-1.210354180474	0.200219266666116	-6.0451434101613	1.49277161154854e-09	1.00994678425977e-08	0.902191	0.923088	0.950681	0.482783	0.439818	0.383634
SPTLC3	471.936042060773	-1.21094746090417	0.130261960438186	-9.29624778278079	1.45489528952003e-20	2.9069927034833e-19	3.68038	3.51159	3.84744	1.64632	1.55377	1.58532
NMT2	908.481736348884	-1.21230287171231	0.104056170330021	-11.6504659730164	2.28207537452286e-31	8.5334366061207e-30	8.38592	8.97168	8.04556	3.83504	3.83409	3.26195
RGPD6	54.7301258371018	-1.21416110312522	0.352253784576934	-3.44683621947017	0.000567192316446745	0.0015869166060847	0.252427	0.282956	0.352536	0.136029	0.161734	0.0924051
ZNF248	501.565224482184	-1.2142386198014	0.153297867847906	-7.92077957017708	2.36026045469667e-15	3.00370503709692e-14	2.48427	2.90834	2.53813	1.06944	1.28714	1.14965
HMGN3	1744.45763077771	-1.21446392851167	0.124228643457061	-9.77603791456878	1.42687233524896e-22	3.24301327945802e-21	30.5385	26.7953	25.8375	15.4656	14.9918	16.3076
OASL	131.455957728868	-1.21544611628761	0.282277500928869	-4.30585545177363	1.66341654055957e-05	6.06417468646102e-05	3.59269	2.07687	3.73986	1.14506	1.76453	1.08499
ZNF85	233.836553360838	-1.21588050936664	0.178249383856075	-6.82123260716788	9.02626511030843e-12	8.12935932717415e-11	2.90035	3.40583	3.34873	1.59209	1.19718	1.27776
BBS12	85.4508741751079	-1.21658720283898	0.275962341161354	-4.40852616961839	1.04076446173085e-05	3.9475775385494e-05	1.93678	2.15139	1.77282	0.782005	0.820994	0.74971
FNIP1	1100.5142680308	-1.21723513718112	0.136435990195317	-8.92165722137223	4.59362088609503e-19	8.17855684322378e-18	11.6717	12.9079	13.9927	4.81867	5.78525	5.57061
SPATA17	38.4691878729605	-1.21743663791506	0.399698266664852	-3.04588921056264	0.00231993301359792	0.00571767970447228	0.501604	0.573777	0.756166	0.150268	0.263448	0.224377
DISC1	95.7971984211094	-1.21888275456424	0.247729126383787	-4.92022384431261	8.64452901137647e-07	3.91331986796439e-06	0.383018	0.454858	0.454464	0.14499	0.190474	0.180566
IL17RD	132.446496041804	-1.21889388206968	0.215575421183867	-5.654141253098	1.56627366253536e-08	9.22389339888235e-08	1.13639	1.01559	1.14173	0.446006	0.532835	0.464622
ZNF737	134.18089828514	-1.21950600742273	0.277325564234744	-4.39738042465669	1.09565210342995e-05	4.1384979217066e-05	0.758793	1.08458	1.00494	0.56669	0.540511	0.317491
IBTK	3774.94542588356	-1.22014945356935	0.114047130209265	-10.6986423185791	1.03280350644335e-26	3.14292046123954e-25	37.2518	44.187	42.3321	20.1054	21.9194	19.8724
PLIN2	2308.77225416276	-1.2210084145565	0.0899651647647908	-13.5720133203642	5.86875682840596e-42	3.42839103718848e-40	72.5174	74.8133	66.8272	28.907	28.6061	29.9238
SLC35F5	1907.58608287012	-1.2215059722018	0.122762670381548	-9.9501417524183	2.51824254626169e-23	6.11525143204049e-22	10.8042	12.8364	12.86	4.4825	5.15827	4.13841
ITGA6	1446.2918992663	-1.22401770596711	0.144277215394735	-8.48379075391951	2.1797359451148e-17	3.34103678162696e-16	14.7542	19.253	19.4047	7.73355	7.75776	6.85948
HIVEP3	202.069925201411	-1.22424508744055	0.190472600766347	-6.42740783984114	1.29798239202653e-10	1.01453261012455e-09	0.480879	0.456531	0.463455	0.180327	0.197377	0.152588
DNAJC2	2036.72257596129	-1.22587004696068	0.159799353293385	-7.67130793520821	1.70251266055313e-14	2.00524284699642e-13	19.2473	28.2448	24.7827	13.6086	13.6913	12.0441
HLTF	2109.71433382994	-1.22625536266573	0.108719182208198	-11.2791076768536	1.66425487690168e-29	5.81929121139707e-28	24.4407	27.2944	26.4747	11.2394	12.1928	11.1917
SEC23A	3193.22749644346	-1.22662966595572	0.094762745664694	-12.9442182932942	2.53328685237722e-38	1.26629520806457e-36	56.6622	53.9737	62.1533	22.8225	25.5794	23.9388
WDFY3	2736.64572516771	-1.22819093023631	0.124584415932508	-9.85830307140232	6.31068755143012e-23	1.49018281043998e-21	10.1093	9.05823	10.8414	3.72857	4.72494	4.1546
ZBTB18	1480.71010564247	-1.2287987337937	0.134209626329289	-9.15581666831252	5.39481916807287e-20	1.02445221434449e-18	12.4617	14.1879	13.0782	5.7992	6.2316	6.05907
TRIM55	243.786129844272	-1.22883677048182	0.207165440351702	-5.93166875901522	2.99871127292297e-09	1.94381703101326e-08	1.97984	2.52693	3.12518	1.11943	0.991714	1.07469
TMEM38B	281.103237206947	-1.22896313981238	0.174788635889033	-7.03113868680003	2.04854753272887e-12	1.96298895988631e-11	3.60937	4.28728	3.63239	1.07429	2.0356	1.44183
DYNC2H1	647.010670621666	-1.22968689197725	0.160368681432762	-7.66787430682234	1.74870120966822e-14	2.05797797700922e-13	3.02682	3.29668	4.13289	1.33076	1.68004	1.55245
ZNF284	78.010145401552	-1.23065841018022	0.329427586336849	-3.73574788882992	0.000187158106956055	0.000572414176573335	1.33019	1.11382	0.821405	0.351334	0.520389	0.277378
RFK	999.887305218412	-1.23165033917246	0.141188870830614	-8.7234236801149	2.69914034415338e-18	4.49733052073942e-17	44.8376	42.3064	37.2977	15.6217	20.2873	17.5002
AGAP4	194.134498602097	-1.23185810874476	0.211026832975458	-5.83744773769137	5.30065134028394e-09	3.31912502779897e-08	0.676034	0.821919	0.565952	1.03975	1.18366	1.05658
ZNF441	227.737754394122	-1.23194804832281	0.261031998076356	-4.71952886006889	2.3639150794449e-06	9.96681412916102e-06	1.67688	2.60992	3.05903	0.981513	1.07641	0.999738
ZNF493	159.942864771421	-1.23263189840571	0.270319376370401	-4.55990952241883	5.11756651628129e-06	2.04956284542477e-05	1.35556	1.43971	1.4763	0.448439	0.909255	0.515969
CTSC	1179.84120206905	-1.23580744220847	0.0967312215309941	-12.7756832039229	2.2417059541476e-37	1.07616682538056e-35	10.8101	9.78397	10.2077	4.89684	4.55443	4.68113
FAM196B	45.7492850623455	-1.23663436715331	0.34648401332668	-3.56909502196096	0.000358216492175574	0.00104358443724933	0.411181	0.308202	0.244793	0.134471	0.159862	0.166155
[truncated: 917 more rows]
