# Supplementary material for: MATN1‐AS1 Promotes Tumour Metastasis and Sunitinib Resistance via E2F2 in Clear Cell Renal Cell Carcinoma
Source: J Cell Mol Med. 2025 Feb 25;29(4):e70428. doi: 10.1111/jcmm.70428 (PMC11855375; doi:10.1111/jcmm.70428)
Supplement: Supplementary file 2 — Table S2. [file JCMM-29-e70428-s001.txt]

Query	Gene	cor	pvalue
MATN1-AS1	A1CF	0.0339669336824139	0.430005283324424
MATN1-AS1	A2M	-0.00355480216948661	0.934194916425994
MATN1-AS1	A2M-AS1	0.304779199713364	4.0944585968155e-13
MATN1-AS1	A4GALT	0.197136752087478	3.7572024529702e-06
MATN1-AS1	A4GNT	0.368302189776822	7.43104086082021e-19
MATN1-AS1	AAAS	0.498524267655297	2.14864761718777e-35
MATN1-AS1	AACS	0.0156041750066993	0.717006446670815
MATN1-AS1	AACSP1	0.251730168307433	2.79959066327946e-09
MATN1-AS1	AADAT	0.163774630177525	0.00012819202593907
MATN1-AS1	AAGAB	-0.199354152064744	2.90452545433117e-06
MATN1-AS1	AAK1	0.00741661837550249	0.863225870054976
MATN1-AS1	AAMDC	0.143877712324375	0.000781224883351117
MATN1-AS1	AAMP	0.0614844327814783	0.152871933705215
MATN1-AS1	AAR2	-0.00503274326229776	0.90694168007656
MATN1-AS1	AARD	0.0526107494724072	0.22138844968589
MATN1-AS1	AARS1	-0.00507620439915516	0.906141749515486
MATN1-AS1	AARS2	0.277566137815664	4.80901619173838e-11
MATN1-AS1	AASDH	0.174657215257411	4.34633223329835e-05
MATN1-AS1	AASDHPPT	-0.0397299157039181	0.35591496775247
MATN1-AS1	AASS	0.31998337753349	2.27724827844871e-14
MATN1-AS1	AATF	0.162568205134183	0.000143932440820016
MATN1-AS1	AATK	0.430846307574754	6.60480055473505e-26
MATN1-AS1	ABAT	-0.135109936546856	0.00161776045773497
MATN1-AS1	ABCA1	0.131865634995868	0.00209582785277434
MATN1-AS1	ABCA12	-0.00228652880907345	0.95764457937585
MATN1-AS1	ABCA17P	0.431729529641201	5.11964054135531e-26
MATN1-AS1	ABCA2	0.237399907112267	2.2152344489244e-08
MATN1-AS1	ABCA3	0.129518479076477	0.00251875971585313
MATN1-AS1	ABCA4	0.0927972437862451	0.03076665430563
MATN1-AS1	ABCA5	0.364731263131	1.69723983997523e-18
MATN1-AS1	ABCA6	0.0417663389747369	0.331779230070307
MATN1-AS1	ABCA7	0.42180369744519	8.58699436911292e-25
MATN1-AS1	ABCA8	-0.100490621465695	0.0192818703944426
MATN1-AS1	ABCB1	-0.0985584301155816	0.0217434163260455
MATN1-AS1	ABCB10	0.0445706803751473	0.300312069620006
MATN1-AS1	ABCB4	0.0794064445694992	0.0647032735571804
MATN1-AS1	ABCB7	0.0489943528098568	0.254835469462212
MATN1-AS1	ABCB8	0.0609759738549227	0.156302591389893
MATN1-AS1	ABCB9	0.256703513356017	1.32445261079923e-09
MATN1-AS1	ABCC1	0.176622045845175	3.54989885309677e-05
MATN1-AS1	ABCC10	0.489690598365979	4.94448024368084e-34
MATN1-AS1	ABCC2	0.0467901441177712	0.276861367527842
MATN1-AS1	ABCC3	0.316994526630454	4.07185765744076e-14
MATN1-AS1	ABCC4	-0.115644450583001	0.00703594652048547
MATN1-AS1	ABCC5	0.354918417115679	1.55784347897765e-17
MATN1-AS1	ABCC6	-0.0152191872715052	0.723699586569293
MATN1-AS1	ABCC6P1	0.0592630209189716	0.168289184908299
MATN1-AS1	ABCC6P2	-0.0638330961127212	0.13776264716647
MATN1-AS1	ABCC9	0.0515063745217873	0.231251716148852
MATN1-AS1	ABCD1	0.159899718648662	0.00018542208017417
MATN1-AS1	ABCD2	0.0559775549552033	0.193183443726261
MATN1-AS1	ABCD3	-0.12020577215647	0.00507547779299774
MATN1-AS1	ABCD4	0.367093661968575	9.83890919410056e-19
MATN1-AS1	ABCE1	0.0192160357463014	0.655326495019218
MATN1-AS1	ABCF1	0.0056366699821904	0.895834806203802
MATN1-AS1	ABCF2	0.0303307716168254	0.481022259859988
MATN1-AS1	ABCF3	0.197202449590649	3.72881226744674e-06
MATN1-AS1	ABCG1	-0.0116531163051733	0.786638848982631
MATN1-AS1	ABCG2	-0.0679700144399926	0.113974646876111
MATN1-AS1	ABHD1	0.348577902412367	6.26659751071991e-17
MATN1-AS1	ABHD10	-0.186083569858023	1.29866048985935e-05
MATN1-AS1	ABHD11	0.137238728107072	0.00136083968207663
MATN1-AS1	ABHD11-AS1	0.0808703951891819	0.0599078878881278
MATN1-AS1	ABHD12	0.0730335048688964	0.0893891624077157
MATN1-AS1	ABHD13	-0.012482306012439	0.771862431415163
MATN1-AS1	ABHD14A	0.0857506266697699	0.0459972213636181
MATN1-AS1	ABHD14B	-0.0723216636553252	0.0925632452587823
MATN1-AS1	ABHD15	0.0289226265375489	0.501627881089216
MATN1-AS1	ABHD17A	0.406860605267278	5.03805729239766e-23
MATN1-AS1	ABHD17B	-0.0541084423345776	0.20849807233491
MATN1-AS1	ABHD17C	-0.180001379679147	2.49339201480034e-05
MATN1-AS1	ABHD18	0.333972180336656	1.37478825937118e-15
MATN1-AS1	ABHD2	-0.220118907386118	2.26262871288184e-07
MATN1-AS1	ABHD3	0.0112129969688161	0.794513526792838
MATN1-AS1	ABHD4	0.0766624088157455	0.0745417323493413
MATN1-AS1	ABHD5	-0.113655429811201	0.00808551577276076
MATN1-AS1	ABHD6	-0.162906453028003	0.000139345257218617
MATN1-AS1	ABHD8	0.0495840054948809	0.249155186213415
MATN1-AS1	ABI1	0.0729631370869938	0.0896989844530002
MATN1-AS1	ABI2	0.137655388639444	0.0013151735189813
MATN1-AS1	ABI3	0.124889051420469	0.00358863381929999
MATN1-AS1	ABI3BP	0.104049004963897	0.0153784416246168
MATN1-AS1	ABITRAM	0.0672475715832976	0.117878743605805
MATN1-AS1	ABL1	0.168634639486816	7.973683156222e-05
MATN1-AS1	ABL2	0.148536084439447	0.000521753103279654
MATN1-AS1	ABLIM1	0.0690229683936737	0.108467140680312
MATN1-AS1	ABLIM2	0.0468344099889104	0.276406678521468
MATN1-AS1	ABLIM3	0.163774821610935	0.000128189661880049
MATN1-AS1	ABO	0.0945688263137586	0.0277006760960013
MATN1-AS1	ABR	0.0379570511778975	0.377802898906957
MATN1-AS1	ABRACL	-0.154174808974973	0.000315047045117764
MATN1-AS1	ABRAXAS1	0.0796667664206811	0.0638281771636388
MATN1-AS1	ABRAXAS2	-0.0453815166413806	0.291596205830455
MATN1-AS1	ABT1	0.109941984332033	0.0104249123119133
MATN1-AS1	ABTB1	0.380510493857789	4.07806843082076e-20
MATN1-AS1	ABTB2	-0.0274422714748042	0.523782494275447
MATN1-AS1	AC000050.2	0.225206763001569	1.1635396472035e-07
MATN1-AS1	AC000067.1	0.123754078894805	0.00390726128211391
MATN1-AS1	AC000078.1	0.483813000330213	3.78934571228538e-33
MATN1-AS1	AC000085.1	0.140493323655341	0.00103976997332237
MATN1-AS1	AC000089.1	0.154477011611096	0.000306492238492188
MATN1-AS1	AC000123.1	0.408848414249248	2.96564462854137e-23
MATN1-AS1	AC000123.2	0.480000249996589	1.39057173205581e-32
MATN1-AS1	AC000123.3	0.104148655438859	0.0152799221485328
MATN1-AS1	AC002044.1	0.269145541069522	1.89787192783776e-10
MATN1-AS1	AC002059.1	0.510026433971896	3.14878885974308e-37
MATN1-AS1	AC002064.2	0.442776553571716	1.98524934344155e-27
MATN1-AS1	AC002070.1	0.0705886432973938	0.100668604296507
MATN1-AS1	AC002075.2	0.116985617477084	0.00639886937462667
MATN1-AS1	AC002091.1	0.0493785342794595	0.251124440797186
MATN1-AS1	AC002091.2	0.0218067813343235	0.612456915313467
MATN1-AS1	AC002128.1	0.574020303918599	7.99449944180913e-49
MATN1-AS1	AC002310.1	0.422816595129467	6.46738159213597e-25
MATN1-AS1	AC002310.5	0.153730069125405	0.00032804300854949
MATN1-AS1	AC002398.1	0.415595059504052	4.77971920784717e-24
MATN1-AS1	AC002401.1	0.139299817198548	0.00114837147486352
MATN1-AS1	AC002401.2	0.0327941117746003	0.446108639481996
MATN1-AS1	AC002401.3	0.123130434725523	0.00409304885450792
MATN1-AS1	AC002401.4	-0.012920100633921	0.764093580883285
MATN1-AS1	AC002467.1	0.146530238549217	0.000621699561844851
MATN1-AS1	AC002470.1	0.166500458124292	9.83822274256297e-05
MATN1-AS1	AC002511.2	0.322419499431159	1.4112602677659e-14
MATN1-AS1	AC002550.2	0.535579425240395	1.46001423248062e-41
MATN1-AS1	AC002553.1	0.604992020460519	2.05909774769206e-55
MATN1-AS1	AC002553.2	0.569246075537527	7.19557818738875e-48
MATN1-AS1	AC002563.1	0.402025780095804	1.80140257136337e-22
MATN1-AS1	AC003070.1	0.569804131376829	5.57603284057716e-48
MATN1-AS1	AC003072.1	0.534919688288898	1.90964239138407e-41
MATN1-AS1	AC003086.1	0.0741472500530255	0.0845989627574611
MATN1-AS1	AC003092.1	0.0600032631924549	0.163027428925355
MATN1-AS1	AC003102.1	0.577070835952066	1.92667264860405e-49
MATN1-AS1	AC003984.1	0.141821565976017	0.000930099233971213
MATN1-AS1	AC004024.1	0.0242040073691723	0.573930475465151
MATN1-AS1	AC004067.1	0.26515430170594	3.57875150912018e-10
MATN1-AS1	AC004069.1	0.651029143113378	1.16872388120393e-66
MATN1-AS1	AC004112.1	0.0269322480347805	0.531529636672207
MATN1-AS1	AC004130.1	0.305047481030366	3.89652662070136e-13
MATN1-AS1	AC004130.2	0.128840162344077	0.00265473471401245
MATN1-AS1	AC004148.1	0.656643812428684	3.63201117377506e-68
MATN1-AS1	AC004232.2	0.516715332742528	2.506301982708e-38
MATN1-AS1	AC004233.2	0.180372914771325	2.39745048564231e-05
MATN1-AS1	AC004241.2	0.332553495876841	1.8397551793617e-15
MATN1-AS1	AC004253.1	0.639801009087335	9.73714603576812e-64
MATN1-AS1	AC004263.2	0.587011341444965	1.67991251304149e-51
MATN1-AS1	AC004264.1	0.393853760147685	1.48079911287194e-21
MATN1-AS1	AC004383.1	0.374201286186957	1.85610264977842e-19
MATN1-AS1	AC004453.1	0.0830000081829401	0.0534600083967274
MATN1-AS1	AC004477.2	0.150396832294015	0.000442591359946753
MATN1-AS1	AC004485.1	0.0643193252785943	0.134783198466327
MATN1-AS1	AC004486.1	0.204339120093888	1.61124645093912e-06
MATN1-AS1	AC004492.1	0.483148505111593	4.75861733109464e-33
MATN1-AS1	AC004522.5	0.0312751764847546	0.467464412723676
MATN1-AS1	AC004540.1	0.322109726677943	1.50015364843898e-14
MATN1-AS1	AC004540.2	0.375113880004556	1.49380116915599e-19
MATN1-AS1	AC004554.1	0.0682477127549946	0.112501254011014
MATN1-AS1	AC004585.1	0.250069839619956	3.5816048092433e-09
MATN1-AS1	AC004687.1	0.475296338489197	6.76208971714908e-32
MATN1-AS1	AC004771.2	0.411211297741734	1.57229232046068e-23
MATN1-AS1	AC004801.6	0.251113474686111	3.06846096793771e-09
MATN1-AS1	AC004803.1	0.299492130438061	1.07590615769533e-12
MATN1-AS1	AC004812.2	0.396971987304565	6.67419794666632e-22
MATN1-AS1	AC004816.1	0.00670663825935387	0.876208164887343
MATN1-AS1	AC004816.2	0.196164249296388	4.20239965770625e-06
MATN1-AS1	AC004825.2	0.148331979560468	0.000531194672220562
MATN1-AS1	AC004832.4	0.536440395320113	1.02756832386717e-41
MATN1-AS1	AC004832.5	0.517164284038143	2.11050039496178e-38
MATN1-AS1	AC004839.1	0.05821553507763	0.175950685952299
MATN1-AS1	AC004847.1	0.285607686385825	1.2399051528301e-11
MATN1-AS1	AC004854.2	0.244544563682758	8.02786055969622e-09
MATN1-AS1	AC004863.1	0.611183264386767	8.09669686370478e-57
MATN1-AS1	AC004877.2	0.474681315294252	8.30050059579132e-32
MATN1-AS1	AC004890.1	0.0807615801489184	0.0602539155836886
MATN1-AS1	AC004890.2	0.648041148731276	7.19489167175541e-66
MATN1-AS1	AC004908.1	0.591886809125307	1.5448642701499e-52
MATN1-AS1	AC004908.2	0.602303226965069	8.2122032488773e-55
MATN1-AS1	AC004908.3	0.548599047877701	6.45415269383485e-44
MATN1-AS1	AC004918.1	0.472749559869157	1.57597842800529e-31
MATN1-AS1	AC004918.3	0.342066051586851	2.53368328186439e-16
MATN1-AS1	AC004921.1	0.0688689924297017	0.109259150881798
MATN1-AS1	AC004923.4	0.573305690465315	1.1133321898466e-48
MATN1-AS1	AC004938.2	0.215712185888338	3.97419707386567e-07
MATN1-AS1	AC004943.2	0.154163710894566	0.000315365415097479
MATN1-AS1	AC004947.2	0.358071109857845	7.70604981659866e-18
MATN1-AS1	AC004947.3	0.458540203799465	1.55615457272544e-29
MATN1-AS1	AC004951.2	0.332524930471856	1.85055023068963e-15
MATN1-AS1	AC004975.1	0.303208977614219	5.46639212205609e-13
MATN1-AS1	AC004980.1	0.502395274531321	5.28086408752642e-36
MATN1-AS1	AC004982.1	0.272707482239685	1.06799744476611e-10
MATN1-AS1	AC004982.2	0.297098208681532	1.6555918846517e-12
MATN1-AS1	AC005006.1	0.493636981673776	1.23191901093652e-34
MATN1-AS1	AC005014.2	0.365178367715243	1.531362007907e-18
MATN1-AS1	AC005014.3	0.255909872436602	1.49407715587716e-09
MATN1-AS1	AC005034.5	0.0788067489457551	0.0667568125647997
MATN1-AS1	AC005041.3	0.406311469131362	5.82866053968877e-23
MATN1-AS1	AC005046.1	0.397981055108842	5.1476764687388e-22
MATN1-AS1	AC005070.3	0.339382663961479	4.46327013714069e-16
MATN1-AS1	AC005076.1	0.311846855565005	1.09113851790435e-13
MATN1-AS1	AC005082.1	-0.145342413050883	0.00068897963427435
MATN1-AS1	AC005083.1	0.110147113455441	0.0102814957343335
MATN1-AS1	AC005099.1	0.148798603335661	0.000509838663019975
MATN1-AS1	AC005104.1	0.596160737518002	1.84387573078292e-53
MATN1-AS1	AC005154.1	0.469218960951488	5.03376400850121e-31
MATN1-AS1	AC005154.2	0.576682033573341	2.31171087710639e-49
MATN1-AS1	AC005154.4	0.450322534279758	2.0114348341597e-28
MATN1-AS1	AC005162.2	0.383469055336965	1.98084531395293e-20
MATN1-AS1	AC005180.1	0.199448434699249	2.87272544205027e-06
MATN1-AS1	AC005180.2	0.247818754873715	4.98774695281677e-09
MATN1-AS1	AC005208.1	0.358801619503449	6.53900338140285e-18
MATN1-AS1	AC005225.4	0.160786181585499	0.000170533469813715
MATN1-AS1	AC005229.4	0.134836489077268	0.00165380973980284
MATN1-AS1	AC005253.1	0.647766470614182	8.49451025551631e-66
MATN1-AS1	AC005261.1	0.468478482500141	6.41100551796749e-31
MATN1-AS1	AC005332.3	0.460163184108019	9.30996467658333e-30
MATN1-AS1	AC005332.4	0.513677872817517	7.96465040643327e-38
MATN1-AS1	AC005332.5	0.509113115551007	4.42931972729995e-37
MATN1-AS1	AC005332.6	0.181833571050146	2.05315666148399e-05
MATN1-AS1	AC005332.7	0.547192023487591	1.17296371641759e-43
MATN1-AS1	AC005336.1	0.00804562388245673	0.851754805621789
MATN1-AS1	AC005387.1	0.618524855924619	1.58861396667205e-58
MATN1-AS1	AC005387.2	0.674384340861655	3.77569616220917e-73
MATN1-AS1	AC005393.1	0.57246963730755	1.6385273414988e-48
MATN1-AS1	AC005476.2	0.320409411206172	2.0951029625332e-14
MATN1-AS1	AC005479.2	0.373061262588301	2.43217425131457e-19
MATN1-AS1	AC005480.2	0.103785357093301	0.0156417910994625
MATN1-AS1	AC005498.3	0.207606800034639	1.08626835635038e-06
MATN1-AS1	AC005519.1	0.614984464886954	1.07140351538957e-57
MATN1-AS1	AC005520.2	0.329906542246786	3.15555393608759e-15
MATN1-AS1	AC005532.2	0.353693575268471	2.04346701591528e-17
MATN1-AS1	AC005586.1	0.106331743482071	0.0132563181014968
MATN1-AS1	AC005599.1	-0.0479496763539453	0.265118294455243
MATN1-AS1	AC005618.1	0.257032802995186	1.25970698017589e-09
MATN1-AS1	AC005632.3	0.386102678515682	1.03511319544422e-20
MATN1-AS1	AC005670.3	0.09629056262562	0.0249764958010995
MATN1-AS1	AC005674.1	0.56488127634027	5.19955756556991e-47
MATN1-AS1	AC005682.1	0.241151636093314	1.30521118762837e-08
MATN1-AS1	AC005696.1	0.229515259477471	6.54339680171031e-08
MATN1-AS1	AC005740.4	0.467419479679204	9.05097269932166e-31
MATN1-AS1	AC005746.2	0.248448394836576	4.54796088873648e-09
MATN1-AS1	AC005785.2	0.498310579546095	2.32050348384215e-35
MATN1-AS1	AC005829.2	0.164763266012038	0.000116514565757665
MATN1-AS1	AC005831.1	0.152764081835874	0.000358013025394311
MATN1-AS1	AC005837.3	0.585883482867502	2.90098047458396e-51
MATN1-AS1	AC005839.1	0.532920476773005	4.29244776516748e-41
MATN1-AS1	AC005840.1	0.274204113168657	8.36684974220069e-11
MATN1-AS1	AC005840.2	0.60172580396302	1.10340579162924e-54
MATN1-AS1	AC005840.4	0.457596098081701	2.09549074437102e-29
MATN1-AS1	AC005899.6	0.609137566154338	2.37737387253384e-56
MATN1-AS1	AC005899.7	0.569506091463372	6.38990724823287e-48
MATN1-AS1	AC005911.1	0.344655178500893	1.4595513679122e-16
MATN1-AS1	AC005912.1	0.137834594775893	0.00129596964925475
MATN1-AS1	AC006001.2	0.442157161730644	2.38962942664765e-27
MATN1-AS1	AC006001.3	0.563243938878407	1.08361560878835e-46
MATN1-AS1	AC006008.1	0.132532446008937	0.00198812712909171
MATN1-AS1	AC006017.1	0.4626905459216	4.16035879268296e-30
MATN1-AS1	AC006026.3	-0.0156041026016822	0.717007703439652
MATN1-AS1	AC006033.1	0.157340672212231	0.00023552669494241
MATN1-AS1	AC006033.2	0.0856784638382683	0.0461812003227806
MATN1-AS1	AC006042.1	0.432575903206902	4.00800581971535e-26
MATN1-AS1	AC006059.1	0.282395174523406	2.14207496455442e-11
MATN1-AS1	AC006064.3	0.587156859463107	1.56533560366039e-51
MATN1-AS1	AC006077.2	0.550756389926891	2.56828380102747e-44
MATN1-AS1	AC006111.2	0.390357902442792	3.58221146300431e-21
MATN1-AS1	AC006128.1	0.637403485917435	3.94807147298519e-63
MATN1-AS1	AC006213.4	0.282790242310723	2.00354062565541e-11
MATN1-AS1	AC006213.5	0.230009057654188	6.12118981005695e-08
MATN1-AS1	AC006273.1	0.32517917710991	8.16430223058199e-15
MATN1-AS1	AC006435.2	0.593394650299216	7.3244673566312e-53
MATN1-AS1	AC006449.2	0.345793185452075	1.1434786121122e-16
MATN1-AS1	AC006449.6	0.369916009550914	5.09879438605029e-19
MATN1-AS1	AC006480.2	0.488873931119443	6.57716424210417e-34
MATN1-AS1	AC006504.5	0.276722811319965	5.52959441568069e-11
MATN1-AS1	AC006504.7	0.255187798399565	1.6666204038301e-09
MATN1-AS1	AC006511.3	0.201197778583247	2.3397646174257e-06
MATN1-AS1	AC006547.1	0.410378470236105	1.96751330413668e-23
MATN1-AS1	AC006566.1	0.16708405591535	9.29121030910265e-05
MATN1-AS1	AC006978.1	0.188309544285683	1.01742220466939e-05
MATN1-AS1	AC007000.1	0.42482435844845	3.67669497369614e-25
MATN1-AS1	AC007038.1	0.598476709215213	5.75010054281203e-54
MATN1-AS1	AC007066.2	0.488150746986573	8.46239942856195e-34
MATN1-AS1	AC007114.1	0.128792153783436	0.0026646074973318
MATN1-AS1	AC007182.2	0.166806869338506	9.54734799673586e-05
MATN1-AS1	AC007191.1	0.450922491194376	1.67255165081999e-28
MATN1-AS1	AC007216.1	0.296560654642259	1.82282711244026e-12
MATN1-AS1	AC007216.4	0.544770944519512	3.25722311048907e-43
MATN1-AS1	AC007240.3	0.214762939824442	4.48000017879861e-07
MATN1-AS1	AC007292.1	0.530750515544059	1.02766338299845e-40
MATN1-AS1	AC007319.1	0.284426591177665	1.51719288068232e-11
MATN1-AS1	AC007326.1	0.257133792200477	1.24047434607584e-09
MATN1-AS1	AC007326.3	0.449842624757835	2.33069334272798e-28
MATN1-AS1	AC007342.7	0.291446219707716	4.50828273056614e-12
MATN1-AS1	AC007347.1	0.304114468158121	4.62827669909363e-13
MATN1-AS1	AC007349.1	0.249837883782169	3.70648925878603e-09
MATN1-AS1	AC007365.1	0.204651333415053	1.55210562745085e-06
MATN1-AS1	AC007383.1	0.439475129834017	5.30965721077398e-27
MATN1-AS1	AC007405.3	0.171644012314325	5.90319378753482e-05
MATN1-AS1	AC007406.1	0.325514334212681	7.63636009564947e-15
MATN1-AS1	AC007406.2	0.149413649404037	0.000482908122291098
MATN1-AS1	AC007406.3	0.115286090294603	0.00721552207562787
MATN1-AS1	AC007406.4	0.194902659181769	4.85543460150293e-06
MATN1-AS1	AC007448.5	0.240919574235645	1.34897102565141e-08
MATN1-AS1	AC007485.1	0.0298928672716489	0.487380518161003
MATN1-AS1	AC007485.2	0.518589489699937	1.22088648908324e-38
MATN1-AS1	AC007541.1	0.412931808090195	9.87375792526913e-24
MATN1-AS1	AC007546.1	0.496660596076384	4.19582766772129e-35
MATN1-AS1	AC007566.1	0.67346556191572	6.97629239964378e-73
MATN1-AS1	AC007619.1	0.394007068647772	1.42418395320186e-21
MATN1-AS1	AC007637.1	0.150913139143646	0.000422696240593966
MATN1-AS1	AC007639.1	0.233988671559421	3.55621532025817e-08
MATN1-AS1	AC007663.1	0.148580748472615	0.000519707924080837
MATN1-AS1	AC007663.4	0.521225013969592	4.40676971809376e-39
MATN1-AS1	AC007683.1	0.173564802331547	4.85943777309555e-05
MATN1-AS1	AC007684.1	0.22900037258869	7.01355383741554e-08
MATN1-AS1	AC007686.3	0.544646730874347	3.43168369766902e-43
MATN1-AS1	AC007688.2	-0.0079873327758365	0.852816575155032
MATN1-AS1	AC007731.1	0.52330335589086	1.96056998607834e-39
MATN1-AS1	AC007743.1	0.264349627337586	4.06178522392834e-10
MATN1-AS1	AC007749.2	0.276412400758947	5.82050060055883e-11
MATN1-AS1	AC007842.1	0.595410336807874	2.68422300276434e-53
MATN1-AS1	AC007877.1	0.415745956642686	4.58633357484753e-24
MATN1-AS1	AC007878.1	0.386917566199402	8.45778070402175e-21
MATN1-AS1	AC007881.4	0.509243914246219	4.21833772943447e-37
MATN1-AS1	AC007906.2	0.013852812107599	0.74762186235733
MATN1-AS1	AC007919.1	0.345595997429714	1.19295692361432e-16
MATN1-AS1	AC007920.2	0.31267758196761	9.31873189362149e-14
MATN1-AS1	AC007953.1	0.119628171385507	0.00529296521513109
MATN1-AS1	AC007991.2	0.428999017558942	1.12247063953937e-25
MATN1-AS1	AC007996.1	-0.0583702284116708	0.17480318630246
MATN1-AS1	AC007998.3	0.157209144104397	0.00023841670201364
MATN1-AS1	AC008014.1	0.210582750749864	7.54384204373674e-07
MATN1-AS1	AC008026.1	0.0553549466564011	0.198190486314953
MATN1-AS1	AC008033.3	0.194068287111467	5.33941758860625e-06
MATN1-AS1	AC008035.1	0.172663750758155	5.32523426542005e-05
MATN1-AS1	AC008038.1	0.0242191358123249	0.573691018722456
MATN1-AS1	AC008074.2	-0.136316847040417	0.00146710720214411
MATN1-AS1	AC008083.3	0.247439203504009	5.27249994737631e-09
MATN1-AS1	AC008105.3	0.558075104524584	1.07163476800969e-45
MATN1-AS1	AC008115.3	0.542205488406205	9.52659568612123e-43
MATN1-AS1	AC008115.4	0.159035836148652	0.000201096737573774
MATN1-AS1	AC008124.1	0.329709604224977	3.28411427843424e-15
MATN1-AS1	AC008267.3	0.564833385179609	5.31275236439112e-47
MATN1-AS1	AC008280.2	0.277514069529725	4.85071844240404e-11
MATN1-AS1	AC008393.1	0.43111494752124	6.11291042220419e-26
MATN1-AS1	AC008438.1	0.27088268525237	1.43531540839206e-10
MATN1-AS1	AC008453.2	0.403851647898708	1.11610110537091e-22
MATN1-AS1	AC008481.1	0.142477782173821	0.000879955426165947
MATN1-AS1	AC008498.1	0.197071241351267	3.78571761360112e-06
MATN1-AS1	AC008507.1	0.352887169453335	2.4415932424434e-17
MATN1-AS1	AC008537.2	0.325872479937449	7.10922947440203e-15
MATN1-AS1	AC008537.3	0.531293742248025	8.26405852326489e-41
MATN1-AS1	AC008554.1	0.262117092458159	5.75847483218405e-10
MATN1-AS1	AC008555.1	0.073212436979867	0.0886052131296778
MATN1-AS1	AC008555.4	0.11790729671801	0.00599157867454273
MATN1-AS1	AC008555.6	0.329825987593057	3.20753118293741e-15
MATN1-AS1	AC008556.1	0.0868724771838706	0.0432153356433833
MATN1-AS1	AC008592.3	0.24695726639217	5.65686431885964e-09
MATN1-AS1	AC008608.2	0.327931001693514	4.70410091600164e-15
MATN1-AS1	AC008610.1	0.528166226917211	2.88285043187056e-40
MATN1-AS1	AC008731.1	0.436618725820749	1.23299991020214e-26
MATN1-AS1	AC008735.1	0.529165364406378	1.93680207851477e-40
MATN1-AS1	AC008735.2	0.629027207825935	4.77160469382615e-61
MATN1-AS1	AC008735.4	0.511955307722936	1.52647802221521e-37
MATN1-AS1	AC008736.1	-0.0209064569101169	0.62721507502032
MATN1-AS1	AC008737.1	0.514672301413497	5.4617387000179e-38
MATN1-AS1	AC008752.3	0.496708032626315	4.12516908453215e-35
MATN1-AS1	AC008759.3	0.180515601171102	2.36154399613848e-05
MATN1-AS1	AC008760.1	0.612748063912214	3.53322765269186e-57
MATN1-AS1	AC008760.2	0.0964169953894791	0.0247858976247197
MATN1-AS1	AC008763.1	0.451763007676651	1.29079565236184e-28
MATN1-AS1	AC008764.2	0.337109517414117	7.17955017025189e-16
MATN1-AS1	AC008764.6	0.525505969373334	8.2593967743062e-40
MATN1-AS1	AC008764.8	0.6399258790888	9.04938891146045e-64
MATN1-AS1	AC008770.3	0.342646729885609	2.23988286166084e-16
MATN1-AS1	AC008781.2	0.350357833787637	4.25314966971263e-17
MATN1-AS1	AC008870.2	0.63905977906362	1.50302865035044e-63
MATN1-AS1	AC008875.2	0.511553831150533	1.77544264235714e-37
MATN1-AS1	AC008875.3	0.214699158495928	4.51611975858293e-07
MATN1-AS1	AC008897.1	0.434157224624611	2.53219374106965e-26
MATN1-AS1	AC008906.1	0.355384119204441	1.40469879175899e-17
MATN1-AS1	AC008915.2	0.21555936283119	4.05174085072716e-07
MATN1-AS1	AC008946.1	0.0675002036834446	0.116501786834386
MATN1-AS1	AC008966.1	-0.0119105322726415	0.782043135243478
MATN1-AS1	AC008966.2	0.351314728499698	3.44966878474886e-17
MATN1-AS1	AC008969.1	0.50984356783932	3.37171601564537e-37
MATN1-AS1	AC008972.1	0.188838671585015	9.596713761664e-06
MATN1-AS1	AC008972.2	0.142635584127797	0.000868275912944236
MATN1-AS1	AC008982.2	0.44549838993828	8.75048858047887e-28
MATN1-AS1	AC008991.1	0.0981654399628164	0.022276172456516
MATN1-AS1	AC009032.1	0.173079364647923	5.10537232635959e-05
MATN1-AS1	AC009041.3	0.232242617523515	4.51846976043355e-08
MATN1-AS1	AC009053.1	0.507586382106541	7.81742314651378e-37
MATN1-AS1	AC009053.3	0.414896403656367	5.78537169574184e-24
MATN1-AS1	AC009054.2	0.144846890680679	0.000718992599285869
MATN1-AS1	AC009060.1	0.263606865246857	4.56360625229539e-10
MATN1-AS1	AC009061.2	0.552371339392552	1.28277423691151e-44
MATN1-AS1	AC009065.4	0.457674369525318	2.04449927023671e-29
MATN1-AS1	AC009065.5	0.494671945935932	8.53089695322109e-35
MATN1-AS1	AC009065.8	0.40269567275066	1.51175395659178e-22
MATN1-AS1	AC009084.1	0.429933735982216	8.5864598825919e-26
MATN1-AS1	AC009084.2	0.592610563320238	1.0802662303412e-52
MATN1-AS1	AC009090.1	0.433024666775793	3.51915487066657e-26
MATN1-AS1	AC009090.6	0.491049978984908	3.06980844927287e-34
MATN1-AS1	AC009113.1	0.499769537809318	1.3707460192126e-35
MATN1-AS1	AC009120.1	0.48662946074914	1.43513032963006e-33
MATN1-AS1	AC009120.2	0.557371397677142	1.45944500320741e-45
MATN1-AS1	AC009120.3	0.45057802403382	1.85953278122923e-28
MATN1-AS1	AC009133.1	0.589732592558033	4.45648802933836e-52
MATN1-AS1	AC009159.2	0.485570828984409	2.06941009892963e-33
MATN1-AS1	AC009159.3	0.503088692523468	4.09926227320971e-36
MATN1-AS1	AC009163.7	0.420572886868563	1.21026085265818e-24
MATN1-AS1	AC009166.1	0.0717261210929106	0.0952875374071162
MATN1-AS1	AC009171.2	0.00327290197762513	0.939402892109267
MATN1-AS1	AC009185.1	-0.0420044913852335	0.329027194299944
MATN1-AS1	AC009237.14	0.0567170150769357	0.187357821316426
MATN1-AS1	AC009237.15	0.212659191231161	5.83102353647723e-07
MATN1-AS1	AC009237.8	0.153430284873501	0.000337083595320297
MATN1-AS1	AC009242.1	0.528737265790689	2.2970368718135e-40
MATN1-AS1	AC009244.1	-0.14654396390022	0.000620959050696341
MATN1-AS1	AC009245.1	0.122501775978021	0.0042883865459195
MATN1-AS1	AC009283.1	0.693352584711738	7.04914844445366e-79
MATN1-AS1	AC009301.1	0.381285585853685	3.37757431241382e-20
MATN1-AS1	AC009303.4	0.171078560008196	6.24870947895925e-05
MATN1-AS1	AC009309.1	0.045731729757726	0.287884643739329
MATN1-AS1	AC009318.2	0.0762857399302687	0.0759827387034325
MATN1-AS1	AC009318.3	0.0817219005524873	0.0572564987753938
MATN1-AS1	AC009318.4	0.544204188662101	4.1320102389872e-43
MATN1-AS1	AC009403.1	0.353944675757647	1.93308383171657e-17
MATN1-AS1	AC009404.1	0.465743707034544	1.55820206829355e-30
MATN1-AS1	AC009407.1	0.037822214272478	0.379500778919528
MATN1-AS1	AC009486.2	0.213124161797135	5.5023087025884e-07
MATN1-AS1	AC009495.2	0.473370189445037	1.28317304467317e-31
MATN1-AS1	AC009506.1	0.0628833386973216	0.143728159845141
MATN1-AS1	AC009509.4	0.160032769909244	0.000183112254657299
MATN1-AS1	AC009533.1	0.681063927100299	4.06591412535984e-75
MATN1-AS1	AC009549.1	0.183194157413533	1.77512578161545e-05
MATN1-AS1	AC009554.2	0.45751492467318	2.14970207088815e-29
MATN1-AS1	AC009560.1	0.228937948550757	7.07272558019869e-08
MATN1-AS1	AC009686.2	0.236271177033652	2.59291645590658e-08
MATN1-AS1	AC009704.2	0.564593912049024	5.91651497042931e-47
MATN1-AS1	AC009779.2	0.113533055273179	0.00815443580629823
MATN1-AS1	AC009779.3	0.503706893189618	3.2690797717718e-36
MATN1-AS1	AC009812.1	0.38484363859683	1.41271598792827e-20
MATN1-AS1	AC009812.4	0.169115053815713	7.60261812127694e-05
MATN1-AS1	AC009878.1	0.0980488050321757	0.0224364509080691
MATN1-AS1	AC009951.6	0.3769564376321	9.61537671070958e-20
MATN1-AS1	AC009961.3	0.139422895878751	0.0011367069685423
MATN1-AS1	AC009974.1	0.378909896157325	6.0087654719084e-20
MATN1-AS1	AC009996.1	0.452610626195752	9.932697311618e-29
MATN1-AS1	AC010168.2	0.619253454652223	1.06933021190137e-58
MATN1-AS1	AC010173.1	0.355104207932267	1.49487119383728e-17
MATN1-AS1	AC010186.2	0.329966648898643	3.11731023831154e-15
MATN1-AS1	AC010186.3	0.352978686041897	2.39282689635972e-17
MATN1-AS1	AC010201.1	0.620495883236033	5.4315891708981e-59
MATN1-AS1	AC010201.2	0.633844266273362	3.08339247457744e-62
MATN1-AS1	AC010203.1	0.513726599594823	7.81900305227172e-38
MATN1-AS1	AC010203.2	0.285561869499516	1.24967290729147e-11
MATN1-AS1	AC010226.1	0.182518125882844	1.9084701395875e-05
MATN1-AS1	AC010245.2	0.556477458955576	2.1583900503544e-45
MATN1-AS1	AC010280.2	0.0378540247694077	0.379099796715984
MATN1-AS1	AC010319.1	0.503035719558252	4.1794380269531e-36
MATN1-AS1	AC010319.3	0.479421863957905	1.69132798975956e-32
MATN1-AS1	AC010326.3	0.572977840561336	1.29567059535503e-48
MATN1-AS1	AC010326.4	0.573699497611092	9.2769471003308e-49
MATN1-AS1	AC010327.6	0.509652935588477	3.62076993039308e-37
MATN1-AS1	AC010332.1	0.389012072938726	5.01915936386226e-21
MATN1-AS1	AC010343.1	0.12924128559858	0.00257353916425794
MATN1-AS1	AC010359.2	0.394504518266094	1.25478995402874e-21
MATN1-AS1	AC010378.1	0.120795380066096	0.00486181004959569
MATN1-AS1	AC010457.1	0.316542809842937	4.44314862115581e-14
MATN1-AS1	AC010463.2	0.42646310535177	2.31228745130152e-25
MATN1-AS1	AC010487.1	0.367351046488797	9.26892230834193e-19
MATN1-AS1	AC010487.2	0.285758105119572	1.20835864443334e-11
MATN1-AS1	AC010503.4	-0.0378479630879649	0.379176186230903
MATN1-AS1	AC010504.1	0.294745054958869	2.51915084561121e-12
MATN1-AS1	AC010519.1	0.541700630323851	1.17540616855206e-42
MATN1-AS1	AC010531.6	0.330059769844358	3.05895770526697e-15
MATN1-AS1	AC010536.2	0.333132787103441	1.63371280411441e-15
MATN1-AS1	AC010538.1	0.452620146824856	9.90346727429038e-29
MATN1-AS1	AC010542.5	0.575822238003722	3.45569814914492e-49
MATN1-AS1	AC010598.1	0.193182571014674	5.90344802282183e-06
MATN1-AS1	AC010615.1	0.254266688252914	1.91501228788328e-09
MATN1-AS1	AC010618.2	0.558448818644954	9.09240887740084e-46
MATN1-AS1	AC010618.3	0.566977647606326	2.01856337873268e-47
MATN1-AS1	AC010654.1	0.403110341007054	1.35603092362151e-22
MATN1-AS1	AC010719.1	0.449149805421643	2.88183564852184e-28
MATN1-AS1	AC010735.2	0.162501475402966	0.000144853991215613
MATN1-AS1	AC010737.1	-0.0353928871281447	0.410887197938146
MATN1-AS1	AC010761.1	0.597844825975098	7.909614597675e-54
MATN1-AS1	AC010761.3	0.426680654818417	2.17380265809365e-25
MATN1-AS1	AC010776.2	-0.183862681541713	1.65200001459685e-05
MATN1-AS1	AC010776.3	-0.172534067937283	5.39564852139405e-05
MATN1-AS1	AC010789.1	0.069650396237668	0.10528656802552
MATN1-AS1	AC010834.3	0.364590385290815	1.75308215146626e-18
MATN1-AS1	AC010883.1	0.644201876350121	7.21559101371052e-65
MATN1-AS1	AC010894.1	0.17403681778033	4.63107576647767e-05
MATN1-AS1	AC010896.1	0.139651426720488	0.00111533767477951
MATN1-AS1	AC010969.2	0.256498936741873	1.3662938895269e-09
MATN1-AS1	AC010970.1	0.0915639211216178	0.0330687873421384
MATN1-AS1	AC010976.2	0.425537778868747	3.00543846504569e-25
MATN1-AS1	AC011005.4	0.497629693247883	2.96417310144791e-35
MATN1-AS1	AC011247.1	0.386285676827712	9.89253253654292e-21
MATN1-AS1	AC011290.2	0.65254951093042	4.59890857784096e-67
MATN1-AS1	AC011297.1	0.0416813149701122	0.332765331934356
MATN1-AS1	AC011352.1	0.202045891352995	2.11681008710358e-06
MATN1-AS1	AC011352.3	0.189119710235143	9.30281446287408e-06
MATN1-AS1	AC011377.1	0.301050384990245	8.1096081947897e-13
MATN1-AS1	AC011383.1	0.495479559365575	6.3985930834286e-35
MATN1-AS1	AC011388.1	0.107794087010199	0.0120366098880052
MATN1-AS1	AC011407.1	0.145379849404145	0.00068676002532511
MATN1-AS1	AC011445.1	0.305689913003251	3.45985767346885e-13
MATN1-AS1	AC011447.7	0.297972164409744	1.41520973424372e-12
MATN1-AS1	AC011450.1	0.257603975849418	1.15462587091706e-09
MATN1-AS1	AC011455.8	0.175253517949905	4.08832005791838e-05
MATN1-AS1	AC011462.4	0.655845650568017	5.9762134921574e-68
MATN1-AS1	AC011462.5	0.275462235548396	6.8068398454255e-11
MATN1-AS1	AC011468.1	0.573815356917266	8.79180396437754e-49
MATN1-AS1	AC011468.4	0.103089980872552	0.0163554481785983
MATN1-AS1	AC011468.5	0.384273928703005	1.62547433707789e-20
MATN1-AS1	AC011472.1	0.621107283223212	3.88752075727636e-59
MATN1-AS1	AC011472.2	0.314343908538334	6.78045190869404e-14
MATN1-AS1	AC011472.4	0.417477540492137	2.85091657471968e-24
MATN1-AS1	AC011472.5	0.534476977691498	2.28585106211224e-41
MATN1-AS1	AC011476.3	0.253055308425057	2.29698775255419e-09
MATN1-AS1	AC011477.1	0.404259365819939	1.00253996927262e-22
MATN1-AS1	AC011477.2	0.101931592858924	0.017607731759952
MATN1-AS1	AC011481.1	0.605113598842701	1.93364224410664e-55
MATN1-AS1	AC011495.1	0.310766008973015	1.33878957172765e-13
MATN1-AS1	AC011498.6	0.577652738197971	1.46617640544028e-49
MATN1-AS1	AC011498.7	0.624909192247549	4.77719481144187e-60
MATN1-AS1	AC011510.1	0.463331398866902	3.38816028709902e-30
MATN1-AS1	AC011676.1	0.246765689981255	5.81708788389019e-09
MATN1-AS1	AC011751.1	0.0415248874486928	0.334584490878929
MATN1-AS1	AC011815.1	0.322432015070409	1.40777952787269e-14
MATN1-AS1	AC011815.3	0.555141584264264	3.86481796105616e-45
MATN1-AS1	AC011825.2	0.505925121418162	1.44583144112625e-36
MATN1-AS1	AC011978.2	0.127689485959245	0.00290077998554009
MATN1-AS1	AC011979.1	0.0727538019693482	0.0906257652551441
MATN1-AS1	AC012065.2	0.298370534621487	1.31730871273092e-12
MATN1-AS1	AC012073.1	0.489678827476407	4.96488381356548e-34
MATN1-AS1	AC012078.2	0.0106955023297803	0.803799340003193
MATN1-AS1	AC012085.1	-0.203346540014718	1.81395759773631e-06
MATN1-AS1	AC012181.1	0.382564673763685	2.47202988794211e-20
MATN1-AS1	AC012181.2	0.353065893713232	2.34724887109961e-17
MATN1-AS1	AC012186.2	0.523163477077734	2.07076966433183e-39
MATN1-AS1	AC012236.1	0.268851940742357	1.98923388368463e-10
MATN1-AS1	AC012254.5	0.577176807357519	1.83325634805786e-49
MATN1-AS1	AC012306.2	0.168974932397144	7.70912878213228e-05
MATN1-AS1	AC012306.3	0.26163083346204	6.21065165128758e-10
MATN1-AS1	AC012313.1	0.325728966471236	7.31602455716088e-15
MATN1-AS1	AC012313.4	0.260467893734756	7.43671841424524e-10
MATN1-AS1	AC012313.5	0.152898408224364	0.00035369789265176
MATN1-AS1	AC012313.6	0.560260861785995	4.08646926140915e-46
MATN1-AS1	AC012360.2	-0.0039604829594752	0.926705134670647
MATN1-AS1	AC012360.3	0.636626686697428	6.19736145042687e-63
MATN1-AS1	AC012368.1	0.583747433999317	8.11613876667131e-51
MATN1-AS1	AC012404.1	0.231765815114614	4.82224357929631e-08
MATN1-AS1	AC012404.2	0.276072222896772	6.15645258182306e-11
MATN1-AS1	AC012409.1	0.296927381405895	1.70704019464366e-12
MATN1-AS1	AC012409.3	0.586809720376541	1.85254296638597e-51
MATN1-AS1	AC012409.4	0.376424373632098	1.09229541926823e-19
MATN1-AS1	AC012442.1	0.270676842793642	1.48377624530925e-10
MATN1-AS1	AC012442.2	0.218228558252218	2.88523348498828e-07
MATN1-AS1	AC012459.1	0.557010174442344	1.70970061400269e-45
MATN1-AS1	AC012467.1	0.251667263477022	2.82593245224664e-09
MATN1-AS1	AC012467.2	0.154036576556478	0.000319034001358704
MATN1-AS1	AC012513.3	-0.0944648208589662	0.0278731220016663
MATN1-AS1	AC012531.1	0.437375785110282	9.87016224118205e-27
MATN1-AS1	AC012557.1	0.265143604055735	3.58479026301086e-10
MATN1-AS1	AC012593.2	0.502379799563453	5.31076350341169e-36
MATN1-AS1	AC012615.1	0.633878324585202	3.02372634889465e-62
MATN1-AS1	AC012615.6	0.624757808074558	5.19598456967583e-60
MATN1-AS1	AC012618.1	0.169114998827388	7.60265964612074e-05
MATN1-AS1	AC012640.2	0.159327337990833	0.000195673855726931
MATN1-AS1	AC012640.3	0.122411114209315	0.00431724218981949
MATN1-AS1	AC012645.1	0.279588770216937	3.43383021002088e-11
MATN1-AS1	AC012676.5	0.497373150114266	3.2501330748813e-35
MATN1-AS1	AC013403.2	0.506518795720508	1.16104962193643e-36
MATN1-AS1	AC013486.1	0.517813816708802	1.64508877497731e-38
MATN1-AS1	AC013553.3	0.293353898626564	3.22287297838197e-12
MATN1-AS1	AC015660.2	0.210294347367269	7.81697372847587e-07
MATN1-AS1	AC015712.2	0.297266938246915	1.60626561998072e-12
MATN1-AS1	AC015722.2	0.133512184308302	0.00183905197377994
MATN1-AS1	AC015726.1	0.378016905002222	7.45237376163014e-20
MATN1-AS1	AC015727.1	0.477398863945828	3.34485260265284e-32
MATN1-AS1	AC015802.3	0.539892006007565	2.48782879563182e-42
MATN1-AS1	AC015813.1	0.59447624252033	4.27788916498308e-53
MATN1-AS1	AC015813.5	0.276938285392849	5.33605036639033e-11
MATN1-AS1	AC015813.6	0.171735023025127	5.8492969233876e-05
MATN1-AS1	AC015819.1	0.268147177488087	2.22637805745289e-10
MATN1-AS1	AC015819.2	0.421447122162617	9.48597191746566e-25
MATN1-AS1	AC015845.2	-0.05926768940052	0.168255606942249
MATN1-AS1	AC015849.3	0.533322967091857	3.64818933098339e-41
MATN1-AS1	AC015871.3	0.429486146915086	9.76289719351047e-26
MATN1-AS1	AC015910.1	-0.137196611405398	0.00136553594795825
MATN1-AS1	AC015911.3	0.32923049786167	3.61873405750522e-15
MATN1-AS1	AC015911.7	0.406476337308986	5.57923598389727e-23
MATN1-AS1	AC015912.3	0.421765757371947	8.6784965679772e-25
MATN1-AS1	AC015922.2	-0.139953353913457	0.00108767312033421
MATN1-AS1	AC015922.3	-0.120238251412443	0.0050634908844584
MATN1-AS1	AC015977.1	0.366007187233934	1.26500998906932e-18
MATN1-AS1	AC015982.1	0.413045995989146	9.57262753771226e-24
MATN1-AS1	AC016026.2	0.433134412219179	3.40887331635194e-26
MATN1-AS1	AC016027.1	0.0800508733196019	0.062554788836437
MATN1-AS1	AC016065.1	0.281124543467212	2.65406623516906e-11
MATN1-AS1	AC016355.1	0.222869178308261	1.58247235856273e-07
MATN1-AS1	AC016394.2	0.278147423660152	4.3665636920485e-11
MATN1-AS1	AC016396.1	0.3010589873295	8.09692362045039e-13
MATN1-AS1	AC016405.2	0.212918158061615	5.64568482185093e-07
MATN1-AS1	AC016405.3	0.384217853518346	1.6480500233342e-20
MATN1-AS1	AC016582.3	0.0401546824112199	0.350791596782861
MATN1-AS1	AC016590.2	0.35272365186393	2.53117282844209e-17
MATN1-AS1	AC016590.3	0.284889218567409	1.40202925437787e-11
MATN1-AS1	AC016590.4	0.00165930695057481	0.969256351657324
MATN1-AS1	AC016596.2	0.16089525734126	0.000168781009192364
MATN1-AS1	AC016705.2	0.0235358067429599	0.584553715049289
MATN1-AS1	AC016727.1	0.311945139143502	1.07098680969142e-13
MATN1-AS1	AC016739.1	0.0118837667114129	0.782520637427821
MATN1-AS1	AC016747.1	0.0322190601001306	0.454127809811887
MATN1-AS1	AC016747.3	0.471531653423797	2.35608619369827e-31
MATN1-AS1	AC016769.3	0.331091151182708	2.48023043301243e-15
MATN1-AS1	AC016876.1	0.414262611702279	6.87689799566329e-24
MATN1-AS1	AC016957.2	0.498320844718636	2.31194486721101e-35
MATN1-AS1	AC017000.1	0.00821537792973065	0.848664277108542
MATN1-AS1	AC017048.3	0.47651776017214	4.49517110319291e-32
MATN1-AS1	AC017074.1	0.174055344991547	4.62232261237226e-05
MATN1-AS1	AC017099.2	0.119105331394135	0.00549703342442255
MATN1-AS1	AC017100.1	-0.175683774924641	3.91122928195413e-05
MATN1-AS1	AC017104.1	0.536462359789589	1.01838805905118e-41
MATN1-AS1	AC017104.4	0.462995655783214	3.77313219040683e-30
MATN1-AS1	AC018410.1	0.456150817923875	3.2986927169127e-29
MATN1-AS1	AC018413.1	0.124652078733872	0.00365314485134227
MATN1-AS1	AC018467.1	0.0936157399627044	0.0293157812333451
MATN1-AS1	AC018475.1	0.0188549138764143	0.661397344147064
MATN1-AS1	AC018521.5	0.0259936957755176	0.545935819483769
MATN1-AS1	AC018521.6	0.265447021854285	3.41730291527155e-10
MATN1-AS1	AC018553.1	0.256383961531351	1.39037037642079e-09
MATN1-AS1	AC018553.2	0.411879647360432	1.31275504862545e-23
MATN1-AS1	AC018638.1	0.654857477875219	1.10479615658965e-67
MATN1-AS1	AC018638.2	0.641897906358533	2.83303944144908e-64
MATN1-AS1	AC018638.3	0.280754253060949	2.82453714663873e-11
MATN1-AS1	AC018638.4	0.607095455571602	6.91319415629785e-56
MATN1-AS1	AC018638.5	0.67818254323512	2.91363391798759e-74
MATN1-AS1	AC018638.7	0.486549869211834	1.47523581131569e-33
MATN1-AS1	AC018645.3	0.194502547214825	5.08204629223749e-06
MATN1-AS1	AC018647.2	0.148613874348407	0.000518195895605278
MATN1-AS1	AC018653.3	0.563787883340743	8.49428675603216e-47
MATN1-AS1	AC018665.1	0.58196543903784	1.90358675347648e-50
MATN1-AS1	AC018690.1	0.527564041939092	3.66145648388685e-40
MATN1-AS1	AC018695.4	0.465793283079376	1.53342587253185e-30
MATN1-AS1	AC018695.6	0.235758082884771	2.78453776439907e-08
MATN1-AS1	AC018730.1	0.315235499253528	5.71492085640335e-14
MATN1-AS1	AC018742.1	0.0800778901237734	0.0624660172496182
MATN1-AS1	AC018752.1	0.00762245559933587	0.859468763526578
MATN1-AS1	AC018755.4	0.0747565513987018	0.0820673245290588
MATN1-AS1	AC018797.3	0.380247962912883	4.34638404889123e-20
MATN1-AS1	AC018804.1	0.173823817299089	4.73284000847508e-05
MATN1-AS1	AC018809.2	0.306475581761556	2.99059096857984e-13
MATN1-AS1	AC018816.1	0.387023288417797	8.23865431104604e-21
MATN1-AS1	AC018816.2	0.43720110924387	1.0390663888848e-26
MATN1-AS1	AC018868.1	0.191221724935035	7.36121152724762e-06
MATN1-AS1	AC018904.1	0.210046369348708	8.05939331846528e-07
MATN1-AS1	AC018926.1	0.37207011373415	3.07382688357398e-19
MATN1-AS1	AC018926.2	0.469520978699492	4.56015227233868e-31
MATN1-AS1	AC018926.3	0.341647358075805	2.76871319135542e-16
MATN1-AS1	AC019069.1	0.177032793847326	3.40187646365758e-05
MATN1-AS1	AC019080.1	0.323023689641467	1.25249749835973e-14
MATN1-AS1	AC019080.3	0.411796276098681	1.34266237132463e-23
MATN1-AS1	AC019080.5	0.206640304247363	1.2214296732568e-06
MATN1-AS1	AC019117.1	0.117193923490533	0.00630470553166905
MATN1-AS1	AC019117.2	-0.0155252072325142	0.71837758181792
MATN1-AS1	AC019131.2	0.107842320454814	0.0119981273873824
MATN1-AS1	AC019181.1	0.400097402448885	2.977123311604e-22
MATN1-AS1	AC019186.1	0.372720775522269	2.6361236295964e-19
MATN1-AS1	AC019193.2	0.300145821673749	9.55785066324029e-13
MATN1-AS1	AC019226.1	0.451335456156573	1.47276688340447e-28
MATN1-AS1	AC019254.1	0.245571646841892	6.91957646517908e-09
MATN1-AS1	AC019257.1	0.458248293454466	1.70629328175543e-29
MATN1-AS1	AC020558.2	0.578788406445182	8.5899776605002e-50
MATN1-AS1	AC020658.5	0.30221430156077	6.5586141192817e-13
MATN1-AS1	AC020779.2	0.221688975540685	1.84592632780704e-07
MATN1-AS1	AC020904.2	0.426079744823172	2.57785787701236e-25
MATN1-AS1	AC020907.4	0.612327092077204	4.41830671161596e-57
MATN1-AS1	AC020910.5	0.48616244623219	1.68687437537095e-33
MATN1-AS1	AC020910.6	0.45589810009015	3.5702772931545e-29
MATN1-AS1	AC020913.3	0.45149924388081	1.40023822176366e-28
MATN1-AS1	AC020915.1	0.503559331616678	3.45066494834057e-36
MATN1-AS1	AC020915.2	0.43816732923256	7.81669250735608e-27
MATN1-AS1	AC020916.1	0.510363090844366	2.77590753492071e-37
MATN1-AS1	AC020917.4	0.545979366770136	1.95841919231024e-43
MATN1-AS1	AC020978.3	0.409274080659247	2.64627670348834e-23
MATN1-AS1	AC021016.1	-0.0112756067781946	0.793392007951321
MATN1-AS1	AC021074.1	0.108264815878809	0.0116656664810948
MATN1-AS1	AC021078.1	0.570625175937333	3.82835770404502e-48
MATN1-AS1	AC021087.1	0.180436880930165	2.38129005395464e-05
MATN1-AS1	AC021106.1	0.0804077582266753	0.0613904947869611
MATN1-AS1	AC021106.2	0.0461810194057275	0.283169790884036
MATN1-AS1	AC021146.1	0.250919715526189	3.15799710282925e-09
MATN1-AS1	AC021148.2	0.543271489606775	6.10597679310122e-43
MATN1-AS1	AC021218.1	-0.0718296810038106	0.0948092592492694
MATN1-AS1	AC021683.1	0.206248213215826	1.28074167460022e-06
MATN1-AS1	AC021744.1	0.0140063390103936	0.744921326134169
MATN1-AS1	AC022007.1	0.377040439960163	9.4235500277667e-20
MATN1-AS1	AC022018.1	0.146423547647296	0.000627483757088298
MATN1-AS1	AC022034.1	0.0745440629425651	0.0829431612981539
MATN1-AS1	AC022079.1	0.125121106899515	0.0035264645439615
MATN1-AS1	AC022079.2	0.433862123281026	2.75926857052498e-26
MATN1-AS1	AC022098.1	0.542312521449123	9.11112992767639e-43
MATN1-AS1	AC022107.1	0.237578333362685	2.16063043113305e-08
MATN1-AS1	AC022144.1	0.532860057772825	4.39844276549545e-41
MATN1-AS1	AC022150.2	0.548294418254743	7.347086434223e-44
MATN1-AS1	AC022150.4	0.344446243522257	1.52627222247272e-16
MATN1-AS1	AC022167.2	0.610702325327817	1.04373764730518e-56
MATN1-AS1	AC022210.1	0.690973657368742	3.89888919630906e-78
MATN1-AS1	AC022211.2	0.297329004874332	1.58848525565515e-12
MATN1-AS1	AC022211.3	0.475615089784518	6.07954699901097e-32
MATN1-AS1	AC022306.2	0.399502321624992	3.47407493894895e-22
MATN1-AS1	AC022306.3	0.304611046848101	4.22350238329789e-13
MATN1-AS1	AC022364.1	0.199470729119536	2.86525474046683e-06
MATN1-AS1	AC022400.1	0.366890578372771	1.03128872546239e-18
MATN1-AS1	AC022400.4	0.59174689231175	1.65530974592604e-52
MATN1-AS1	AC022400.6	0.662496220743797	8.99400611335739e-70
MATN1-AS1	AC022415.1	0.395649977059888	9.36656882328047e-22
MATN1-AS1	AC022432.1	0.46260015701934	4.28244817235783e-30
MATN1-AS1	AC022509.1	0.263156340009639	4.89686398544388e-10
MATN1-AS1	AC022509.2	0.231394452041755	5.07242495924964e-08
MATN1-AS1	AC022509.3	0.207144227734957	1.14906190284074e-06
MATN1-AS1	AC022558.1	0.44415887669086	1.31077223854501e-27
MATN1-AS1	AC022613.1	0.117576656706185	0.00613492914883764
MATN1-AS1	AC022613.2	0.0137986794587633	0.748574793920795
MATN1-AS1	AC022706.1	0.137009874237563	0.00138653837844448
MATN1-AS1	AC022762.2	0.54813904137099	7.84867847911358e-44
MATN1-AS1	AC022784.6	0.260142666563824	7.81978161534715e-10
MATN1-AS1	AC022893.1	0.276399465267817	5.83294185486618e-11
MATN1-AS1	AC022916.1	0.401078591315073	2.3065284409285e-22
MATN1-AS1	AC023024.2	0.204595958208609	1.56244094740249e-06
MATN1-AS1	AC023043.1	0.125440239028353	0.00344256267647522
MATN1-AS1	AC023043.4	0.165822364197418	0.000105118624453589
MATN1-AS1	AC023049.1	0.422175850603154	7.73849186561478e-25
MATN1-AS1	AC023157.2	0.485089820549301	2.44279780397577e-33
MATN1-AS1	AC023421.1	-0.104490802332397	0.0149458633790711
MATN1-AS1	AC023494.1	0.567482783407054	1.60541328253011e-47
MATN1-AS1	AC023509.3	0.219217376052502	2.54142574412415e-07
MATN1-AS1	AC023510.2	0.531593759289012	7.32557377341527e-41
MATN1-AS1	AC023669.1	0.158926793141464	0.00020316123575258
MATN1-AS1	AC023669.2	0.14873112468116	0.000512876798530525
MATN1-AS1	AC023794.3	0.305673064421872	3.47067253584343e-13
MATN1-AS1	AC023818.1	0.473000847291806	1.4502058787847e-31
MATN1-AS1	AC023906.5	0.295173163193782	2.33460070413735e-12
MATN1-AS1	AC024060.2	0.568079175613564	1.22445488807727e-47
MATN1-AS1	AC024075.1	0.293059193441412	3.39494902926568e-12
MATN1-AS1	AC024075.2	0.509610252880657	3.67898458873247e-37
MATN1-AS1	AC024075.3	0.329851712666904	3.19084158099654e-15
MATN1-AS1	AC024145.1	0.43201870408003	4.70923783475331e-26
MATN1-AS1	AC024267.3	0.43347983532303	3.08358429294463e-26
MATN1-AS1	AC024293.1	-0.0276721513799406	0.520309645894028
MATN1-AS1	AC024337.1	-0.0929153852945462	0.0305535120036366
MATN1-AS1	AC024337.2	0.595852702127253	2.15144330583501e-53
MATN1-AS1	AC024361.1	0.45158602104541	1.36325520998162e-28
MATN1-AS1	AC024451.2	0.124211665115875	0.00377583860521994
MATN1-AS1	AC024558.1	0.394008999851302	1.42348457768166e-21
MATN1-AS1	AC024560.2	0.526131612130408	6.45364231983703e-40
MATN1-AS1	AC024560.3	0.409313350510973	2.61858416727081e-23
MATN1-AS1	AC024580.1	0.457164360222137	2.40021154315878e-29
MATN1-AS1	AC024896.1	0.400760267876549	2.50586720627537e-22
MATN1-AS1	AC024933.1	0.217156412888769	3.30854530096049e-07
MATN1-AS1	AC024940.2	0.077549396464046	0.0712362548242347
MATN1-AS1	AC025165.4	0.47774809075897	2.97436534915947e-32
MATN1-AS1	AC025165.5	0.33483372229401	1.15101010752302e-15
MATN1-AS1	AC025171.1	0.333659639254344	1.46610790621451e-15
MATN1-AS1	AC025171.2	0.5364822020352	1.01016475812534e-41
MATN1-AS1	AC025171.4	0.581848911608057	2.01234613723388e-50
MATN1-AS1	AC025171.5	0.51130805288306	1.94729984950233e-37
MATN1-AS1	AC025175.1	0.187616764215778	1.09805162133033e-05
MATN1-AS1	AC025181.2	0.178236091649462	3.00116257653313e-05
MATN1-AS1	AC025265.1	0.507138624759535	9.22968617592318e-37
MATN1-AS1	AC025287.3	0.518137294215892	1.45284364187695e-38
MATN1-AS1	AC025370.2	0.362745614839417	2.67462062741198e-18
MATN1-AS1	AC025449.1	0.368809810256596	6.60229569718771e-19
MATN1-AS1	AC025580.1	-0.0271205923459606	0.52866199647599
MATN1-AS1	AC025580.3	0.315229475438167	5.72153683860415e-14
MATN1-AS1	AC025627.1	0.364412502101903	1.82618332348302e-18
MATN1-AS1	AC025754.2	0.253976363531904	2.00050353875672e-09
MATN1-AS1	AC025766.1	0.489810042078734	4.74207800969387e-34
MATN1-AS1	AC025810.1	0.0869134782013969	0.0431164102447031
MATN1-AS1	AC025884.1	0.263176602008217	4.88138009617824e-10
MATN1-AS1	AC025917.1	0.388603152981538	5.55909492418896e-21
MATN1-AS1	AC026271.1	0.0249520606503228	0.562147047407129
MATN1-AS1	AC026273.1	0.0260505907462969	0.545057050904441
MATN1-AS1	AC026356.1	0.312322234504185	9.96997945356711e-14
MATN1-AS1	AC026356.2	0.550722747373369	2.60559092682142e-44
MATN1-AS1	AC026367.1	0.144239578284283	0.000757427730261937
MATN1-AS1	AC026367.2	0.395063679422343	1.08803280343907e-21
MATN1-AS1	AC026367.3	0.414847559736254	5.86302366594349e-24
MATN1-AS1	AC026369.1	0.0673976091256966	0.117059445368607
MATN1-AS1	AC026369.2	0.152529027333612	0.000365682300953792
MATN1-AS1	AC026369.3	0.0298025899050248	0.488696925446646
MATN1-AS1	AC026401.3	0.399175265194499	3.7811853851697e-22
MATN1-AS1	AC026403.1	-0.0174775595790907	0.684753762052232
MATN1-AS1	AC026412.1	0.415145715906901	5.40456587177645e-24
MATN1-AS1	AC026412.3	0.500319068738914	1.12345816342292e-35
MATN1-AS1	AC026436.1	0.304423977611296	4.37174487864339e-13
MATN1-AS1	AC026471.1	0.403936872815991	1.09135920579201e-22
MATN1-AS1	AC026471.4	0.652853116925407	3.81494236171856e-67
MATN1-AS1	AC026691.1	0.129232018207741	0.00257538922910456
MATN1-AS1	AC026740.1	0.359254942495703	5.90419310953661e-18
MATN1-AS1	AC026748.7	0.219882924768937	2.33261677126443e-07
MATN1-AS1	AC026801.2	0.170162817886901	6.84905670295549e-05
MATN1-AS1	AC026803.1	0.386979478264693	8.32877017643525e-21
MATN1-AS1	AC026803.2	0.417710220953618	2.67391192676196e-24
MATN1-AS1	AC026803.3	0.147919494115271	0.000550762143347174
MATN1-AS1	AC026979.2	0.467638307422178	8.42928059835318e-31
MATN1-AS1	AC026979.3	0.316910987277222	4.13815008191744e-14
MATN1-AS1	AC026979.4	0.317369336390851	3.78702264110392e-14
MATN1-AS1	AC026992.1	0.272207974900481	1.158261965293e-10
MATN1-AS1	AC026992.2	0.202819428981209	1.93132197528647e-06
MATN1-AS1	AC027020.2	0.400669132788354	2.5660042392065e-22
MATN1-AS1	AC027031.2	0.266694588906906	2.80520673608833e-10
MATN1-AS1	AC027097.1	0.351571276414424	3.26095593047892e-17
MATN1-AS1	AC027097.2	0.435311613582626	1.80819110524543e-26
MATN1-AS1	AC027237.2	0.406524398859345	5.50852965484587e-23
MATN1-AS1	AC027271.1	0.437871963949538	8.52815049313317e-27
MATN1-AS1	AC027288.3	0.00961606598055673	0.82325617661078
MATN1-AS1	AC027307.2	0.22677144387049	9.45305817681396e-08
MATN1-AS1	AC027309.2	-0.0679142480166911	0.1142723472772
MATN1-AS1	AC027458.1	-0.0375014300365669	0.383558896625457
MATN1-AS1	AC027559.1	0.547433100465635	1.05905604520102e-43
MATN1-AS1	AC027575.2	0.268920323725169	1.96757929882163e-10
MATN1-AS1	AC027601.2	0.280110267211249	3.14680638247967e-11
MATN1-AS1	AC027607.1	0.524016806320289	1.48277903791653e-39
MATN1-AS1	AC027644.1	0.505938989744867	1.43844860433847e-36
MATN1-AS1	AC027644.2	0.393820276372399	1.49345665941292e-21
MATN1-AS1	AC027682.6	0.125652886733726	0.0033876665469189
MATN1-AS1	AC027702.1	0.239410065155922	1.67033604741051e-08
MATN1-AS1	AC027796.4	0.598686428768736	5.17185598826759e-54
MATN1-AS1	AC027801.1	0.50622442668631	1.29452832188167e-36
MATN1-AS1	AC027807.2	0.0942557288393045	0.0282226008431472
MATN1-AS1	AC032044.2	0.500772963274608	9.52960376878759e-36
MATN1-AS1	AC034102.1	0.295095777288524	2.36695159677157e-12
MATN1-AS1	AC034231.1	0.247739686679474	5.04580830367561e-09
MATN1-AS1	AC034236.1	0.100962322887728	0.018719177811342
MATN1-AS1	AC034236.2	0.57784805819533	1.33757020073434e-49
MATN1-AS1	AC036176.1	0.0541229883115842	0.208375595782567
MATN1-AS1	AC036214.2	0.0683160910948275	0.112140764398659
MATN1-AS1	AC037198.1	0.401785999881998	1.91786699976424e-22
MATN1-AS1	AC037487.3	0.523685414188042	1.68833219065985e-39
MATN1-AS1	AC039056.2	0.415973587133538	4.30913979017939e-24
MATN1-AS1	AC040160.1	0.47480614295278	7.96251641861774e-32
MATN1-AS1	AC040169.1	0.123655159836215	0.00393621069577312
MATN1-AS1	AC040970.1	0.443255479112211	1.719671038055e-27
MATN1-AS1	AC040977.1	0.479691037591015	1.54409512177238e-32
MATN1-AS1	AC044787.1	0.0756135120705271	0.078610720641249
MATN1-AS1	AC046134.2	0.333898901336769	1.3956844154646e-15
MATN1-AS1	AC046143.1	0.319796693343601	2.36187529380363e-14
MATN1-AS1	AC046143.2	0.282708640167033	2.03141883444386e-11
MATN1-AS1	AC046185.2	-0.0215830512669405	0.616110009508601
MATN1-AS1	AC046185.3	0.231244500984001	5.176960664093e-08
MATN1-AS1	AC048341.1	0.608012789457832	4.28401174147652e-56
MATN1-AS1	AC048341.2	0.635229665814377	1.38984795466904e-62
MATN1-AS1	AC048344.4	0.436531292584178	1.26505161648028e-26
MATN1-AS1	AC051619.2	0.40508132028969	8.07155299048359e-23
MATN1-AS1	AC053513.2	0.47485975898889	7.82156249034002e-32
MATN1-AS1	AC053527.1	0.383633009817275	1.90273304898896e-20
MATN1-AS1	AC053527.2	0.468617082601155	6.12753660252055e-31
MATN1-AS1	AC055811.4	0.419854048466276	1.47787785934389e-24
MATN1-AS1	AC055839.2	0.384693064017491	1.46611840941762e-20
MATN1-AS1	AC055855.1	0.603644270250511	4.12602943553434e-55
MATN1-AS1	AC060766.1	0.237232911908091	2.26754880593642e-08
MATN1-AS1	AC060766.4	0.239059446507377	1.75497179469113e-08
MATN1-AS1	AC060766.6	0.327791060143699	4.83851469043126e-15
MATN1-AS1	AC060766.7	0.232420406434791	4.41000437527301e-08
MATN1-AS1	AC060780.1	0.614829691753351	1.16399482318838e-57
MATN1-AS1	AC060780.2	0.470740035557615	3.05723615002161e-31
MATN1-AS1	AC061961.1	0.471629549160254	2.28128423843135e-31
MATN1-AS1	AC061992.2	0.309431298660346	1.72150361313523e-13
MATN1-AS1	AC061999.1	0.0327184176400702	0.447159585716856
MATN1-AS1	AC062029.1	0.2891071262274	6.78043715880149e-12
MATN1-AS1	AC063919.1	0.0651813568121773	0.12962335732643
MATN1-AS1	AC063943.1	0.14873675184082	0.000512622801511894
MATN1-AS1	AC063948.1	0.553120387223502	9.28436348198279e-45
MATN1-AS1	AC063961.1	0.244419844128927	8.17362695850625e-09
MATN1-AS1	AC063965.2	0.478209967630758	2.54610263513685e-32
MATN1-AS1	AC064799.1	0.187447117402206	1.11870382019177e-05
MATN1-AS1	AC064801.1	0.282751080953966	2.01687260879957e-11
MATN1-AS1	AC064807.1	0.10947113566109	0.0107608403041097
MATN1-AS1	AC064807.2	0.0257231469354887	0.550124129884185
MATN1-AS1	AC064807.4	0.11678486319687	0.00649081164275097
MATN1-AS1	AC064836.2	0.340664478261531	3.40790791729571e-16
MATN1-AS1	AC064836.3	0.662736558118737	7.71288215340327e-70
MATN1-AS1	AC067817.2	0.371943176873882	3.16721011004373e-19
MATN1-AS1	AC067838.1	0.307389194902395	2.52294609088118e-13
MATN1-AS1	AC067852.2	0.219111191839721	2.5763631220722e-07
MATN1-AS1	AC067852.3	0.443449182286403	1.62252562571138e-27
MATN1-AS1	AC067852.5	0.380493896339453	4.0945370906992e-20
MATN1-AS1	AC068051.1	0.210955592265116	7.20430636540768e-07
MATN1-AS1	AC068205.2	0.619561343393803	9.0434102649931e-59
MATN1-AS1	AC068299.1	-0.0104956161778159	0.807393538015091
MATN1-AS1	AC068338.2	-0.0149224679400017	0.728872598276383
MATN1-AS1	AC068473.5	0.391157923381555	2.92925163969686e-21
MATN1-AS1	AC068533.2	0.186152896074712	1.28888234885704e-05
MATN1-AS1	AC068587.2	0.512493477821667	1.24622549652462e-37
MATN1-AS1	AC068620.1	0.34781527545436	7.39303838433137e-17
MATN1-AS1	AC068631.3	0.0628915432390376	0.143675793738726
MATN1-AS1	AC068790.2	0.380332353034823	4.25828973526949e-20
MATN1-AS1	AC068790.3	0.492118480560027	2.10738771317162e-34
MATN1-AS1	AC068790.4	0.446401203351218	6.65749135179576e-28
MATN1-AS1	AC068790.5	0.522669705088371	2.51118661408349e-39
MATN1-AS1	AC068790.7	0.479167697372168	1.843079998075e-32
MATN1-AS1	AC068792.1	0.246919625501683	5.68800323640033e-09
MATN1-AS1	AC068870.2	0.101029202053975	0.0186405685280268
MATN1-AS1	AC068888.1	0.472822516717535	1.53838974164229e-31
MATN1-AS1	AC069200.1	0.370289275834337	4.67197487741924e-19
MATN1-AS1	AC069224.1	0.327019118410759	5.65055920691502e-15
MATN1-AS1	AC069234.4	0.339011394195079	4.82489514091462e-16
MATN1-AS1	AC069234.5	0.189028703911822	9.39703348933931e-06
MATN1-AS1	AC069257.2	0.448432431374843	3.58837458699082e-28
MATN1-AS1	AC069282.1	0.437563366296292	9.3398926037885e-27
MATN1-AS1	AC069307.1	0.201312708428175	2.30828541270192e-06
MATN1-AS1	AC069499.1	0.350305104803211	4.30241649718311e-17
MATN1-AS1	AC069528.2	0.40916572558641	2.7241957537579e-23
MATN1-AS1	AC069544.1	0.527731518019712	3.42608179261574e-40
MATN1-AS1	AC069544.2	0.186371837012341	1.25845961557695e-05
MATN1-AS1	AC069547.1	0.415680472605342	4.66928810031543e-24
MATN1-AS1	AC069549.1	0.231695715928012	4.86853639012307e-08
MATN1-AS1	AC072022.2	0.601572608372199	1.19322967634545e-54
MATN1-AS1	AC072052.1	0.36590218727236	1.29604540924474e-18
MATN1-AS1	AC072061.1	0.297313464299741	1.59291904361644e-12
MATN1-AS1	AC073046.1	0.270128966882964	1.62066214873479e-10
MATN1-AS1	AC073046.3	0.542332648517331	9.03503565711115e-43
MATN1-AS1	AC073073.1	0.331153734591231	2.44880484894476e-15
MATN1-AS1	AC073073.2	0.209982979682005	8.12251146184954e-07
MATN1-AS1	AC073107.1	0.285436280094353	1.27683444522459e-11
MATN1-AS1	AC073107.2	0.464265444782344	2.50994659705565e-30
MATN1-AS1	AC073111.3	0.215418553567906	4.12447582790278e-07
MATN1-AS1	AC073115.1	0.199857290934681	2.73863865428851e-06
MATN1-AS1	AC073115.2	0.201053195517496	2.37994989524128e-06
MATN1-AS1	AC073140.1	0.0838349326362683	0.0510949869933041
MATN1-AS1	AC073149.1	0.114251196098347	0.00775735989699402
MATN1-AS1	AC073172.1	-0.0178473708361659	0.678451969477003
MATN1-AS1	AC073210.1	0.418998193333258	1.87353946747337e-24
MATN1-AS1	AC073218.1	0.323659169840488	1.10442628391439e-14
MATN1-AS1	AC073254.1	-0.101170893320675	0.0184749765842548
MATN1-AS1	AC073257.1	0.160683574193592	0.00017219757318023
MATN1-AS1	AC073257.2	0.268165775023718	2.21978037534472e-10
MATN1-AS1	AC073316.2	0.299888154630283	1.00147890390285e-12
MATN1-AS1	AC073325.2	0.172307121310867	5.52099583169827e-05
MATN1-AS1	AC073343.1	0.249038814968605	4.16990692736625e-09
MATN1-AS1	AC073346.1	0.0739274021358815	0.0855277519889336
MATN1-AS1	AC073349.2	0.413787374638357	7.82656153895836e-24
MATN1-AS1	AC073349.4	0.396000464495283	8.5629770767035e-22
MATN1-AS1	AC073389.1	0.395460053476547	9.8326503419783e-22
MATN1-AS1	AC073389.3	0.566355665086246	2.67465815280868e-47
MATN1-AS1	AC073487.1	0.523768069160714	1.63456125793995e-39
MATN1-AS1	AC073534.1	0.456856062408794	2.64425435930265e-29
MATN1-AS1	AC073548.1	0.633440705278989	3.88600453565465e-62
MATN1-AS1	AC073651.1	0.15600747369283	0.000266400356446014
MATN1-AS1	AC073655.2	0.631425331163409	1.22756627314307e-61
MATN1-AS1	AC073842.2	0.525761964643645	7.4668127123233e-40
MATN1-AS1	AC073850.1	0.397916469028685	5.23409879649004e-22
MATN1-AS1	AC073857.1	0.451050200520748	1.60806254717942e-28
MATN1-AS1	AC073861.1	0.151144137251303	0.000414067506526859
MATN1-AS1	AC073896.3	0.258264262782557	1.04375060122966e-09
MATN1-AS1	AC073957.3	0.547025662436655	1.25857520016572e-43
MATN1-AS1	AC074032.1	0.348505247936654	6.36619161838062e-17
MATN1-AS1	AC074117.1	0.589979212868707	3.9490638446616e-52
MATN1-AS1	AC074124.1	0.408703608351818	3.0827381516456e-23
MATN1-AS1	AC074141.1	0.563970821760597	7.82560239954458e-47
MATN1-AS1	AC078817.1	0.0654499094656028	0.128047531106167
MATN1-AS1	AC078819.1	-0.110135637006754	0.0102894730356872
MATN1-AS1	AC078846.1	0.499239648325571	1.66004744930286e-35
MATN1-AS1	AC078850.1	0.111084148423772	0.00964839740014915
MATN1-AS1	AC078850.2	0.0613940607932848	0.153477477793606
MATN1-AS1	AC078864.1	0.45528445692743	4.32528605999544e-29
MATN1-AS1	AC078883.1	0.330673576522087	2.70028543436719e-15
MATN1-AS1	AC079015.1	0.326018836352971	6.90424858546485e-15
MATN1-AS1	AC079140.2	0.236320983388509	2.57501030928326e-08
MATN1-AS1	AC079140.3	0.450987213224266	1.63955564364431e-28
MATN1-AS1	AC079140.6	0.177304942843573	3.30704210609118e-05
MATN1-AS1	AC079148.1	0.373273551320149	2.31296861877914e-19
MATN1-AS1	AC079174.2	0.567138565262123	1.87662778872032e-47
MATN1-AS1	AC079203.1	0.525843473671193	7.23064952592867e-40
MATN1-AS1	AC079250.1	0.134456581140313	0.00170511802060895
MATN1-AS1	AC079298.3	0.0278530033305044	0.517585816606657
MATN1-AS1	AC079313.1	0.507710285435137	7.46597929025353e-37
MATN1-AS1	AC079322.1	0.577454888232639	1.60895888279949e-49
MATN1-AS1	AC079414.3	0.471841090374652	2.12758116613095e-31
MATN1-AS1	AC079447.1	-0.0138376893151752	0.747888039882639
MATN1-AS1	AC079466.1	0.160088252355024	0.000182157049001951
MATN1-AS1	AC079610.1	0.268679664331161	2.04482240693633e-10
MATN1-AS1	AC079684.1	0.583287710871913	1.01176417278472e-50
MATN1-AS1	AC079760.1	0.221887202647783	1.79890106018755e-07
MATN1-AS1	AC079760.2	0.156747027452684	0.000248835785058566
MATN1-AS1	AC079768.4	0.072965923164959	0.0896867012700124
MATN1-AS1	AC079779.2	0.102731381429274	0.0167345039761905
MATN1-AS1	AC079807.1	0.657246768771023	2.49072467471706e-68
MATN1-AS1	AC079848.1	-0.0205714110235835	0.6327457940904
MATN1-AS1	AC079907.1	0.509931012688122	3.26322796251708e-37
MATN1-AS1	AC079921.2	0.417687036669408	2.69105016654498e-24
MATN1-AS1	AC079922.1	0.0284485122158082	0.50866908853398
MATN1-AS1	AC079922.2	0.483521516778555	4.18775316360979e-33
MATN1-AS1	AC079944.2	0.189049301417534	9.37562958945434e-06
MATN1-AS1	AC079949.2	0.292757099301546	3.58065638855852e-12
MATN1-AS1	AC080023.1	0.41514238448006	5.40948738204789e-24
MATN1-AS1	AC080037.1	0.160254527559168	0.000179322299106692
MATN1-AS1	AC080112.3	0.496614707114937	4.26532174817312e-35
MATN1-AS1	AC080162.1	0.5634092608958	1.0063653856113e-46
MATN1-AS1	AC083798.1	0.374599410966233	1.68847945267966e-19
MATN1-AS1	AC083798.2	0.348649079384514	6.17051523238028e-17
MATN1-AS1	AC083799.1	0.00473647167295715	0.912397218655225
MATN1-AS1	AC083837.1	0.247542362259088	5.19358264073312e-09
MATN1-AS1	AC083843.2	0.507999632880345	6.70507424634192e-37
MATN1-AS1	AC083843.3	0.478089401512912	2.65161525268692e-32
MATN1-AS1	AC083855.2	0.18294823535176	1.82257436427e-05
MATN1-AS1	AC083862.1	0.176711593893862	3.51711742070827e-05
MATN1-AS1	AC083862.2	0.335611118591642	9.80053433468619e-16
MATN1-AS1	AC083880.1	0.2198943794322	2.32917189299893e-07
MATN1-AS1	AC083899.1	0.242071005573362	1.14497652429984e-08
MATN1-AS1	AC083964.1	0.216395583043575	3.64456534036393e-07
MATN1-AS1	AC083967.1	0.023563694453036	0.584108529999173
MATN1-AS1	AC084018.1	0.561274414287843	2.60697630959352e-46
MATN1-AS1	AC084024.4	0.294818847058913	2.4863531273898e-12
MATN1-AS1	AC084036.1	0.259372406355538	8.80516559003919e-10
MATN1-AS1	AC084117.1	0.636334733189566	7.33938189165735e-63
MATN1-AS1	AC084198.2	0.51941469011274	8.88228830846798e-39
MATN1-AS1	AC084337.1	0.420825464094586	1.12809255660096e-24
MATN1-AS1	AC084357.2	0.334027712521283	1.35915774074998e-15
MATN1-AS1	AC084375.1	-0.0319121810273146	0.458440227196756
MATN1-AS1	AC084759.3	0.00781136585409883	0.856023409576132
MATN1-AS1	AC084782.3	0.263732365515852	4.474773671424e-10
MATN1-AS1	AC084824.1	0.64642655704167	1.9048192672096e-65
MATN1-AS1	AC084824.3	0.555260522961428	3.66986274375182e-45
MATN1-AS1	AC084824.4	0.388645969450626	5.49997688770055e-21
MATN1-AS1	AC084824.5	0.690727615177127	4.64894741670828e-78
MATN1-AS1	AC084871.1	0.270025833424387	1.64777172385658e-10
MATN1-AS1	AC084880.1	0.0422644204634482	0.326040401162702
MATN1-AS1	AC084880.3	0.230015017662059	6.11625830230066e-08
MATN1-AS1	AC087045.3	-0.0352595083288997	0.41265380796908
MATN1-AS1	AC087163.1	0.353185610425369	2.28606872746607e-17
MATN1-AS1	AC087222.1	0.520743859533346	5.31134941022432e-39
MATN1-AS1	AC087239.1	0.595958493954466	2.04046033273831e-53
MATN1-AS1	AC087276.1	0.46704263074294	1.0229745394949e-30
MATN1-AS1	AC087301.1	0.449300925706399	2.75156462209095e-28
MATN1-AS1	AC087343.1	0.0819433471719968	0.0565831411766745
MATN1-AS1	AC087379.2	0.0594932614238176	0.166639153789439
MATN1-AS1	AC087468.1	0.438079301018509	8.02235724806924e-27
MATN1-AS1	AC087477.2	0.34191597793975	2.61557932571848e-16
MATN1-AS1	AC087482.1	0.203981329337199	1.68167717108947e-06
MATN1-AS1	AC087500.1	0.618398418355919	1.7013915090571e-58
MATN1-AS1	AC087500.2	0.490832442618462	3.31360413894843e-34
MATN1-AS1	AC087501.4	0.12789495793293	0.0028553768020799
MATN1-AS1	AC087521.1	0.266075176127984	3.09442108076552e-10
MATN1-AS1	AC087645.2	0.154179271149885	0.000314919123561008
MATN1-AS1	AC087683.2	0.452565684840029	1.00718317680674e-28
MATN1-AS1	AC087741.1	0.622015681526193	2.36191670536665e-59
MATN1-AS1	AC087741.2	0.315089385572471	5.8775335734749e-14
MATN1-AS1	AC087741.3	0.286546428039138	1.05542502751698e-11
MATN1-AS1	AC087752.3	0.386127265855552	1.02883171964937e-20
MATN1-AS1	AC087752.4	0.364355064558592	1.85042223059529e-18
MATN1-AS1	AC087762.1	0.172490988690642	5.41923339167944e-05
MATN1-AS1	AC090044.1	0.151704178994793	0.000393823955788991
MATN1-AS1	AC090114.1	0.134450640095251	0.00170593185518668
MATN1-AS1	AC090114.2	0.375328162293684	1.41940091270793e-19
MATN1-AS1	AC090150.1	0.0238319785628168	0.579833842853508
MATN1-AS1	AC090181.2	0.368460343407677	7.16241402229991e-19
MATN1-AS1	AC090197.1	0.401189301334187	2.24093615448604e-22
MATN1-AS1	AC090198.1	0.269484560490495	1.79745662126487e-10
MATN1-AS1	AC090204.1	0.0585254504413618	0.173657373302182
MATN1-AS1	AC090246.1	0.309524183728857	1.69171309898821e-13
MATN1-AS1	AC090286.4	0.0346233000565919	0.421141988001619
MATN1-AS1	AC090409.1	0.14682592443817	0.000605926618100348
MATN1-AS1	AC090425.2	0.182326927118455	1.94787601527629e-05
MATN1-AS1	AC090425.3	0.213213973891906	5.4409023422424e-07
MATN1-AS1	AC090498.1	-0.0101463216246003	0.813683983565995
MATN1-AS1	AC090510.2	0.60134531024471	1.34004613421231e-54
MATN1-AS1	AC090515.2	0.0595475382281944	0.166251948566145
MATN1-AS1	AC090515.4	0.0789248328321816	0.0663482800014262
MATN1-AS1	AC090517.2	0.431057964606986	6.21412711105554e-26
MATN1-AS1	AC090517.5	0.325816847890613	7.18870221809189e-15
MATN1-AS1	AC090543.2	0.0786578402365279	0.0672749315924302
MATN1-AS1	AC090559.1	0.114010221697462	0.00788863074501754
MATN1-AS1	AC090571.1	0.220985172191251	2.02265105360616e-07
MATN1-AS1	AC090578.1	-0.000557828108291413	0.989662294499762
MATN1-AS1	AC090578.2	0.33816935174428	5.75514866689737e-16
MATN1-AS1	AC090589.1	0.0766912193399944	0.0744324360280914
MATN1-AS1	AC090589.3	0.619197028792156	1.10265886730408e-58
MATN1-AS1	AC090607.2	0.556680712749643	1.97485668608603e-45
MATN1-AS1	AC090616.6	0.616832117541509	3.96887331649921e-58
MATN1-AS1	AC090617.5	0.279947855091091	3.23358785499673e-11
MATN1-AS1	AC090617.9	0.391372371392135	2.77517019913188e-21
MATN1-AS1	AC090739.1	0.523279740056684	1.97875834779265e-39
MATN1-AS1	AC090772.4	0.227916542298107	8.11221702064798e-08
MATN1-AS1	AC090825.1	0.335107799126843	1.08763421955191e-15
MATN1-AS1	AC090907.1	0.468163857804253	7.10356744434406e-31
MATN1-AS1	AC090912.1	0.139716323605267	0.00110933722709027
MATN1-AS1	AC090948.1	0.323666429495078	1.10283816226784e-14
MATN1-AS1	AC090948.2	0.224640947185456	1.25383865620352e-07
MATN1-AS1	AC090948.3	0.501551259147253	7.18214600258384e-36
MATN1-AS1	AC091042.1	0.0521163985918665	0.225765728098924
MATN1-AS1	AC091153.1	0.138730642717291	0.00120376221485073
MATN1-AS1	AC091167.1	0.112472983989041	0.00877374692438942
MATN1-AS1	AC091185.1	0.560315286174729	3.98917531663335e-46
MATN1-AS1	AC091271.1	0.3207628287921	1.95491412418442e-14
MATN1-AS1	AC091390.1	0.29334687114102	3.22687521593806e-12
MATN1-AS1	AC091390.2	0.578584738550159	9.45583969548267e-50
MATN1-AS1	AC091492.1	0.0648138591439265	0.131804059955743
MATN1-AS1	AC091563.1	0.0613154572238515	0.154005644205836
MATN1-AS1	AC091729.2	0.053688066062191	0.212060133188784
MATN1-AS1	AC091825.1	0.292726664959865	3.5999070554767e-12
MATN1-AS1	AC091825.2	0.245707210418033	6.78487499468354e-09
MATN1-AS1	AC091825.3	0.136226571518853	0.00147791329538008
MATN1-AS1	AC091849.1	0.290819768201981	5.03084851470511e-12
MATN1-AS1	AC091849.2	0.476422991113318	4.6401396960887e-32
MATN1-AS1	AC091925.1	0.270092666865722	1.63015400457753e-10
MATN1-AS1	AC091978.1	0.286023963097544	1.15450829656117e-11
MATN1-AS1	AC091982.1	0.309288520930171	1.76830085625885e-13
MATN1-AS1	AC091982.3	0.102144588401869	0.0173713715070554
MATN1-AS1	AC092032.1	0.338317007763894	5.58016182685685e-16
MATN1-AS1	AC092070.2	0.2648187415482	3.77297239994423e-10
MATN1-AS1	AC092111.1	0.435256090095723	1.83777195537875e-26
MATN1-AS1	AC092117.1	0.37834605952457	6.88431782942689e-20
MATN1-AS1	AC092118.1	0.17512134690816	4.14422661615377e-05
MATN1-AS1	AC092119.2	0.528877481567588	2.17227692393589e-40
MATN1-AS1	AC092123.1	0.588250152399986	9.19631713171435e-52
MATN1-AS1	AC092140.2	0.240380746020363	1.45612938617444e-08
MATN1-AS1	AC092153.1	0.0970994147887796	0.0237786909636816
MATN1-AS1	AC092162.3	0.366587719848063	1.10617918375326e-18
MATN1-AS1	AC092171.3	0.208206009015215	1.00980887019708e-06
MATN1-AS1	AC092171.4	0.552094365667349	1.44535652209901e-44
MATN1-AS1	AC092171.5	0.300337906953035	9.23055078812321e-13
MATN1-AS1	AC092279.1	0.289109849184694	6.77723133926395e-12
MATN1-AS1	AC092279.2	0.420252688309545	1.32297272408216e-24
MATN1-AS1	AC092287.1	0.213340905882185	5.35523892037216e-07
MATN1-AS1	AC092295.2	0.0994548046714155	0.0205694575136033
MATN1-AS1	AC092329.4	0.307933282726894	2.2793229846558e-13
MATN1-AS1	AC092338.1	0.412158485290503	1.21742931691741e-23
MATN1-AS1	AC092338.3	0.572076697941297	1.96411092578074e-48
MATN1-AS1	AC092354.2	-0.0138849906926334	0.747055584292314
MATN1-AS1	AC092368.3	0.0247326368819729	0.565591333332263
MATN1-AS1	AC092376.2	0.256531226995074	1.35960533209456e-09
MATN1-AS1	AC092376.3	0.245450383440293	7.04226355601322e-09
MATN1-AS1	AC092431.1	0.189657125675525	8.76451693933573e-06
MATN1-AS1	AC092535.5	0.30533506509465	3.69475770532756e-13
MATN1-AS1	AC092614.1	0.283377555853817	1.8136233667716e-11
MATN1-AS1	AC092645.1	-0.000164517121702075	0.996951080710148
MATN1-AS1	AC092653.1	0.490750628215408	3.41017617992031e-34
MATN1-AS1	AC092670.1	-0.0077221588002996	0.857650035118753
MATN1-AS1	AC092681.1	0.35725506552922	9.25305585434113e-18
MATN1-AS1	AC092687.3	0.0441017057431455	0.305431436504839
MATN1-AS1	AC092718.4	0.134982713112333	0.00163444197259901
MATN1-AS1	AC092718.5	0.285742286141751	1.21163902755227e-11
MATN1-AS1	AC092747.4	0.33242020233005	1.89066242570837e-15
MATN1-AS1	AC092757.2	0.460568522399097	8.18541689001527e-30
MATN1-AS1	AC092757.3	0.377619429056277	8.2001793181987e-20
MATN1-AS1	AC092794.1	0.508948828015594	4.70919326083848e-37
MATN1-AS1	AC092803.1	0.351714089473835	3.16034405996281e-17
MATN1-AS1	AC092807.2	0.328367587478664	4.3078867048497e-15
MATN1-AS1	AC092809.3	0.120663080966127	0.00490903495076647
MATN1-AS1	AC092834.1	0.341157950303297	3.07069356592877e-16
MATN1-AS1	AC092868.1	-0.026942992330077	0.531365837941203
MATN1-AS1	AC092894.1	-0.0963733246849917	0.0248515889765976
MATN1-AS1	AC092902.1	0.377516196986416	8.40620156644163e-20
MATN1-AS1	AC092902.6	0.451763636323131	1.29054519522311e-28
MATN1-AS1	AC092910.3	0.488996731193194	6.30125110097085e-34
MATN1-AS1	AC092919.2	0.152366490895056	0.000371074768439361
MATN1-AS1	AC092953.2	0.366230099403201	1.20152862950278e-18
MATN1-AS1	AC093001.1	0.0986515586044119	0.0216187998312504
MATN1-AS1	AC093001.2	0.22335233117174	1.48542543556506e-07
MATN1-AS1	AC093110.1	0.454404955832817	5.69020841258559e-29
MATN1-AS1	AC093157.1	0.537889074754641	5.67727403353865e-42
MATN1-AS1	AC093162.1	0.519048868904489	1.02285795832243e-38
MATN1-AS1	AC093249.2	0.258861038839704	9.52497502419898e-10
MATN1-AS1	AC093249.3	0.142834789683687	0.000853736651830879
MATN1-AS1	AC093249.6	0.50104364937939	8.63762776738542e-36
MATN1-AS1	AC093297.2	0.279115676245533	3.71620985435444e-11
MATN1-AS1	AC093323.1	0.282055113558002	2.26877556489333e-11
MATN1-AS1	AC093388.1	0.254143153354935	1.95094640701494e-09
MATN1-AS1	AC093418.1	0.10372691038086	0.0157007046168717
MATN1-AS1	AC093458.2	0.362060351248122	3.12685717881506e-18
MATN1-AS1	AC093484.4	0.538771225316167	3.95022368742052e-42
MATN1-AS1	AC093496.1	-0.0262262937208174	0.542347667821909
MATN1-AS1	AC093510.2	0.135572312111735	0.00155844124558171
MATN1-AS1	AC093512.2	0.338048493110239	5.9023815131665e-16
MATN1-AS1	AC093525.8	0.432141900880009	4.54443486892509e-26
MATN1-AS1	AC093535.2	0.278259230600213	4.28613761423049e-11
MATN1-AS1	AC093583.1	0.00908371563221924	0.832892634582138
MATN1-AS1	AC093591.3	0.354208604347111	1.82338528316049e-17
MATN1-AS1	AC093627.4	0.109619043698204	0.0106542955782244
MATN1-AS1	AC093627.5	0.369184329127311	6.04988867169601e-19
MATN1-AS1	AC093627.7	-0.0342205003785891	0.426568490150581
MATN1-AS1	AC093635.1	0.241848965391301	1.18183289895177e-08
MATN1-AS1	AC093673.1	0.204255837606751	1.62738352065467e-06
MATN1-AS1	AC093675.1	-0.094941205140745	0.0270907570988181
MATN1-AS1	AC093726.2	0.5657901699603	3.45277944269617e-47
MATN1-AS1	AC093752.1	0.514108309177636	6.76576712950733e-38
MATN1-AS1	AC093788.1	0.589364742910969	5.33597585088518e-52
MATN1-AS1	AC093797.1	0.417829160242026	2.58767092110158e-24
MATN1-AS1	AC093799.1	0.283967622495244	1.6405554771151e-11
MATN1-AS1	AC093809.1	-0.00445740031703157	0.917539805523887
MATN1-AS1	AC093827.3	0.441167664050633	3.21080213029381e-27
MATN1-AS1	AC093827.4	0.130382449636696	0.00235477403666534
MATN1-AS1	AC093890.1	0.15516680104552	0.000287771490279592
MATN1-AS1	AC093908.1	0.136259136874808	0.0014740067766041
MATN1-AS1	AC093909.1	-0.0529882175160045	0.218087200462479
MATN1-AS1	AC093909.6	0.0671897573400175	0.118195640196712
MATN1-AS1	AC093915.1	0.411830023371051	1.33047619222285e-23
MATN1-AS1	AC095055.1	0.076309603845754	0.0758907760043896
MATN1-AS1	AC095057.3	0.596901727775377	1.27135796180087e-53
MATN1-AS1	AC096540.1	0.33090168341475	2.57780361801551e-15
MATN1-AS1	AC096541.1	0.342070362288488	2.53136853779428e-16
MATN1-AS1	AC096576.7	0.417921506215437	2.5226123587588e-24
MATN1-AS1	AC096577.1	0.129514307675707	0.00251957613119774
MATN1-AS1	AC096586.2	0.425706807897553	2.86506356445402e-25
MATN1-AS1	AC096677.1	0.189716373913025	8.70702207983863e-06
MATN1-AS1	AC096720.1	0.375073748428572	1.50815631428243e-19
MATN1-AS1	AC096733.2	-0.036917210878402	0.391017376368885
MATN1-AS1	AC096921.2	0.180704743771792	2.31473295470913e-05
MATN1-AS1	AC096992.2	0.467523211211339	8.7508083923141e-31
MATN1-AS1	AC097059.1	8.11812858341711e-05	0.998495502229653
MATN1-AS1	AC097359.2	-0.0922227707466036	0.0318213142860275
MATN1-AS1	AC097376.3	0.386905615478963	8.48290921315883e-21
MATN1-AS1	AC097382.3	0.220050059574165	2.28283587455389e-07
MATN1-AS1	AC097448.1	-0.0365543958729223	0.39569318159131
MATN1-AS1	AC097493.3	0.0853071228263145	0.04713773213439
MATN1-AS1	AC097534.1	0.339262247792788	4.57753822317578e-16
MATN1-AS1	AC097639.1	-0.0013712451051669	0.974591574610061
MATN1-AS1	AC097654.1	-0.0646208221873333	0.132960827783886
MATN1-AS1	AC097658.1	0.0891800054936493	0.0379370872824413
MATN1-AS1	AC098476.1	-0.0888261850883703	0.0387090582416216
MATN1-AS1	AC098484.4	0.620577604894513	5.19433988176317e-59
MATN1-AS1	AC098487.1	0.388301701166049	5.99343357032444e-21
MATN1-AS1	AC098583.1	0.084375647248669	0.0496104572644475
MATN1-AS1	AC098614.2	0.16904135622536	7.65846375532243e-05
MATN1-AS1	AC098656.1	-0.0129047927060486	0.764364832442196
MATN1-AS1	AC098851.1	0.457142056159357	2.41709304798383e-29
MATN1-AS1	AC098869.2	0.392909828158439	1.8816582264782e-21
MATN1-AS1	AC098934.1	0.275468713429726	6.79959306554331e-11
MATN1-AS1	AC098935.1	0.119848007566797	0.00520921853781941
MATN1-AS1	AC099336.2	0.0252435570400171	0.557587128485816
MATN1-AS1	AC099343.2	0.371577451749514	3.45217269839406e-19
MATN1-AS1	AC099509.1	0.135226426094651	0.00160262356173681
MATN1-AS1	AC099513.1	0.0339678210807299	0.42999322781008
MATN1-AS1	AC099518.6	0.247078375554613	5.55779315554018e-09
MATN1-AS1	AC099522.2	0.412871382374552	1.00368751453683e-23
MATN1-AS1	AC099560.2	0.00447991274860365	0.917124827224274
MATN1-AS1	AC099568.2	0.182226802145666	1.96881874015734e-05
MATN1-AS1	AC099677.1	0.440037644833087	4.49365489685878e-27
MATN1-AS1	AC099684.2	0.0906371516155759	0.0348940392684483
MATN1-AS1	AC099778.1	0.519486614708246	8.63904431304673e-39
MATN1-AS1	AC099850.1	0.288593459711208	7.4124636341871e-12
MATN1-AS1	AC100778.2	0.496358381393783	4.67500141416615e-35
MATN1-AS1	AC100793.4	0.146052814654811	0.000647973288388276
MATN1-AS1	AC100803.3	0.12033621748239	0.00502748960807603
MATN1-AS1	AC100810.1	0.0963027760482627	0.0249580289332339
MATN1-AS1	AC100814.1	0.349758880601414	4.84697705889302e-17
MATN1-AS1	AC100823.1	0.451872252703226	1.24798563125632e-28
MATN1-AS1	AC100830.2	0.396985620808412	6.65085972948811e-22
MATN1-AS1	AC100847.1	0.0981391793377822	0.0223121726553962
MATN1-AS1	AC100854.1	0.411598683715942	1.41625720848687e-23
MATN1-AS1	AC100861.1	0.273910107019766	8.77885677800282e-11
MATN1-AS1	AC102945.2	0.372431864931582	2.82232487200283e-19
MATN1-AS1	AC102953.2	0.327169153853195	5.48290253317053e-15
MATN1-AS1	AC103563.1	-0.00843262685612289	0.84471244858962
MATN1-AS1	AC103563.2	0.0663350827796042	0.122958490693864
MATN1-AS1	AC103563.7	0.0414780595557912	0.335130312197543
MATN1-AS1	AC103591.2	0.21867113328236	2.72614898112278e-07
MATN1-AS1	AC103591.3	0.554190436954184	5.84210277739074e-45
MATN1-AS1	AC103591.4	0.194070123834281	5.33830326998437e-06
MATN1-AS1	AC103702.2	0.055224972397031	0.19924758137877
MATN1-AS1	AC103706.1	0.373287527199006	2.30532598175845e-19
MATN1-AS1	AC103740.1	0.253382349949855	2.18712984794663e-09
MATN1-AS1	AC103746.1	0.112527734619614	0.0087407624017095
MATN1-AS1	AC103760.1	-0.0169822757527254	0.693228005938161
MATN1-AS1	AC103810.3	0.502030689817202	6.03169322176117e-36
MATN1-AS1	AC103974.1	0.287924830221561	8.32197288158305e-12
MATN1-AS1	AC104031.1	0.176878424929013	3.45680762396475e-05
MATN1-AS1	AC104070.1	0.372328149670631	2.89228149635138e-19
MATN1-AS1	AC104109.2	0.038176935171793	0.375044127830327
MATN1-AS1	AC104117.3	0.399038931642767	3.91697961913876e-22
MATN1-AS1	AC104118.1	0.316446732679029	4.52629923738794e-14
MATN1-AS1	AC104126.1	-0.0586063210854743	0.173062626806097
MATN1-AS1	AC104211.1	0.0686237461965905	0.11053003794873
MATN1-AS1	AC104237.2	-0.0933413183319775	0.0297955416214587
MATN1-AS1	AC104237.3	-0.115711123528548	0.0070029815264372
MATN1-AS1	AC104316.2	0.201995055457991	2.12957973870645e-06
MATN1-AS1	AC104447.1	-0.0361345828712613	0.4011453877239
MATN1-AS1	AC104463.2	0.554606545792328	4.87684108487655e-45
MATN1-AS1	AC104472.4	0.177026903613079	3.40395720531469e-05
MATN1-AS1	AC104530.1	0.399170513622361	3.78583905916829e-22
MATN1-AS1	AC104532.2	0.552837231332946	1.04922194526984e-44
MATN1-AS1	AC104534.1	0.459507756034085	1.14601738575924e-29
MATN1-AS1	AC104564.3	0.642450314936944	2.04316206423603e-64
MATN1-AS1	AC104596.1	0.215496795842233	4.08390613693243e-07
MATN1-AS1	AC104667.2	0.0660366472300371	0.12465635330566
MATN1-AS1	AC104692.1	0.0646928477594318	0.132528303596906
MATN1-AS1	AC104695.2	0.204779917067164	1.52835874927472e-06
MATN1-AS1	AC104695.3	0.503918838030062	3.02471677639428e-36
MATN1-AS1	AC104779.1	0.0633922907473555	0.140507277998125
MATN1-AS1	AC104794.3	0.514109935281335	6.76159567958869e-38
MATN1-AS1	AC104794.5	-0.0728309039440081	0.0902835252557376
MATN1-AS1	AC104825.1	0.31888529538689	2.82138242559512e-14
MATN1-AS1	AC104841.1	0.44381655724339	1.45295076989676e-27
MATN1-AS1	AC104938.1	0.288049981201999	8.14382216026605e-12
MATN1-AS1	AC104958.2	-0.0310766707524966	0.470296500049718
MATN1-AS1	AC104964.3	0.445447178111369	8.88701902728347e-28
MATN1-AS1	AC104971.1	0.175557368707844	3.96248941354907e-05
MATN1-AS1	AC104984.4	-0.0113191369903899	0.792612509564119
MATN1-AS1	AC105020.1	0.566322953306573	2.71449658413561e-47
MATN1-AS1	AC105020.5	0.552043139780002	1.47759219188407e-44
MATN1-AS1	AC105020.6	0.536027717660618	1.21614018429262e-41
MATN1-AS1	AC105052.5	0.0967552325372999	0.0242821671222501
MATN1-AS1	AC105206.2	0.372838822375252	2.56357479261629e-19
MATN1-AS1	AC105942.1	0.0957858436386142	0.0257500260708971
MATN1-AS1	AC106738.1	0.116576317737095	0.00658757539363781
MATN1-AS1	AC106772.2	-0.00817067340739806	0.849477941078384
MATN1-AS1	AC106782.4	0.525222857700113	9.23334035708375e-40
MATN1-AS1	AC106782.5	0.577133851312032	1.87056855112999e-49
MATN1-AS1	AC106795.1	0.140714265484401	0.00102073658216748
MATN1-AS1	AC106820.3	0.338466096335627	5.40878407339864e-16
MATN1-AS1	AC106900.1	-0.0527498950637475	0.220167382793322
MATN1-AS1	AC107021.1	0.173526007514137	4.8786728019365e-05
MATN1-AS1	AC107021.2	0.294874163547441	2.46204132872687e-12
MATN1-AS1	AC107027.3	-0.122818534754269	0.00418893319474383
MATN1-AS1	AC107032.1	0.146473400490209	0.000624774823338378
MATN1-AS1	AC107032.2	0.233178483815921	3.9751085660539e-08
MATN1-AS1	AC107057.1	-0.0700614439502096	0.103243203681036
MATN1-AS1	AC107068.1	0.360203732848456	4.76546310379054e-18
MATN1-AS1	AC107075.1	0.0761342159241059	0.0765687735985867
MATN1-AS1	AC107214.2	0.223048475764278	1.54576549943117e-07
MATN1-AS1	AC107373.2	0.0598845870796149	0.163862566990199
MATN1-AS1	AC107375.1	0.587208791156885	1.52635331602362e-51
MATN1-AS1	AC107385.2	0.0581712047615631	0.176280554137601
MATN1-AS1	AC107464.2	0.38418388486184	1.66187576219893e-20
MATN1-AS1	AC107884.1	0.45197641683902	1.20847592780676e-28
MATN1-AS1	AC107952.2	0.230481080100447	5.74228399228642e-08
MATN1-AS1	AC107956.1	0.0413231383745514	0.336940131922597
MATN1-AS1	AC107959.1	0.218867432009635	2.65832524113234e-07
MATN1-AS1	AC107959.3	0.0649205427896766	0.131168106968884
MATN1-AS1	AC107959.4	0.0763384542785197	0.0757797180572204
MATN1-AS1	AC107982.3	0.104333994412917	0.0150981596140035
MATN1-AS1	AC107983.1	0.108203032881478	0.0117137689354676
MATN1-AS1	AC108010.1	0.466542073735211	1.2033339301802e-30
MATN1-AS1	AC108047.1	0.181767804237664	2.06759257181693e-05
MATN1-AS1	AC108053.1	0.110375821682344	0.0101236608782024
MATN1-AS1	AC108134.2	0.307665903909368	2.39601877042789e-13
MATN1-AS1	AC108134.3	0.615288482379208	9.10300493150655e-58
MATN1-AS1	AC108134.4	0.523815417449993	1.60452756596168e-39
MATN1-AS1	AC108449.2	0.149494858141907	0.000479452871590644
MATN1-AS1	AC108463.1	0.306694788542969	2.87118787929503e-13
MATN1-AS1	AC108463.2	0.168463667152163	8.10981038309453e-05
MATN1-AS1	AC108463.3	0.438958074969406	6.18810135396827e-27
MATN1-AS1	AC108477.1	0.0115724930089209	0.788079771350375
MATN1-AS1	AC108479.1	0.218309776214926	2.85538496930734e-07
MATN1-AS1	AC108488.3	0.11799195921147	0.00595536020867917
MATN1-AS1	AC108673.2	0.286232808384787	1.11385687532142e-11
MATN1-AS1	AC108673.3	0.419942242339765	1.44213299223302e-24
MATN1-AS1	AC108704.1	0.211508804912959	6.7274328079924e-07
MATN1-AS1	AC108704.2	0.494653423086434	8.5872803664898e-35
MATN1-AS1	AC108727.1	0.424153114506222	4.44263896724323e-25
MATN1-AS1	AC108752.1	-0.0015293385569179	0.971663353994822
MATN1-AS1	AC109322.1	0.353719816638256	2.03164717101777e-17
MATN1-AS1	AC109347.1	0.27807730482845	4.41775154093815e-11
MATN1-AS1	AC109347.2	0.145804263741403	0.000662055710289884
MATN1-AS1	AC109454.2	0.226579489274017	9.69782345703422e-08
MATN1-AS1	AC109460.2	0.60238170192311	7.88871243077999e-55
MATN1-AS1	AC109583.3	0.0707497562770189	0.099892063841373
MATN1-AS1	AC110079.1	0.573506709610449	1.01437935964127e-48
MATN1-AS1	AC110285.2	0.614384436496492	1.47706484968911e-57
MATN1-AS1	AC110611.1	0.507111013470207	9.32461639431105e-37
MATN1-AS1	AC110611.2	0.0853908541106476	0.0469206111918105
MATN1-AS1	AC110792.3	0.433209935063798	3.33497303957867e-26
MATN1-AS1	AC110995.1	-0.092625660338229	0.0310784792314052
MATN1-AS1	AC111000.2	0.267427620749611	2.49684650845523e-10
MATN1-AS1	AC111000.5	0.130050160941385	0.00241665425537232
MATN1-AS1	AC111197.1	0.069580946929128	0.105634947513384
MATN1-AS1	AC112220.2	-0.0576609676197334	0.180110455944926
MATN1-AS1	AC112496.1	0.382742094077619	2.3670332135483e-20
MATN1-AS1	AC112497.2	0.12798140965944	0.00283646767561283
MATN1-AS1	AC112503.2	0.282000788036898	2.28968270273369e-11
MATN1-AS1	AC113139.1	0.35735819388824	9.04184084107463e-18
MATN1-AS1	AC113189.3	0.224405599748994	1.29335660717856e-07
MATN1-AS1	AC113346.1	0.0635879409387611	0.139283949604458
MATN1-AS1	AC113404.3	-0.0474099513802173	0.270541054169925
MATN1-AS1	AC113410.1	0.488618629958695	7.18966525589083e-34
MATN1-AS1	AC113410.2	-0.0716040077173568	0.0958539760238618
MATN1-AS1	AC113410.4	0.404280528487536	9.96967640590494e-23
MATN1-AS1	AC113935.1	0.0117149134107327	0.785534886396024
MATN1-AS1	AC114488.1	0.445788343088563	8.01570343894607e-28
MATN1-AS1	AC114495.2	0.523106802174874	2.11714813075628e-39
MATN1-AS1	AC114801.3	-0.0327502201211121	0.44671786539546
MATN1-AS1	AC114803.1	0.325534550001352	7.60561037937408e-15
MATN1-AS1	AC114810.1	-0.0195884176241228	0.649090056759061
MATN1-AS1	AC114939.1	0.41933527670671	1.70655953053855e-24
MATN1-AS1	AC115223.1	0.0765998680140517	0.0747794387028942
MATN1-AS1	AC115618.1	0.417057616821341	3.2001349710447e-24
MATN1-AS1	AC116025.1	0.27214784525704	1.16961691966671e-10
MATN1-AS1	AC116036.2	9.99479539372311e-05	0.998147708225216
MATN1-AS1	AC116345.1	0.0215903791630354	0.615990207652471
MATN1-AS1	AC116345.3	-0.0862729480458253	0.0446838343970337
MATN1-AS1	AC116345.4	0.122760527086936	0.00420698841297699
MATN1-AS1	AC116348.1	0.239559665996788	1.6354395170462e-08
MATN1-AS1	AC116351.1	-0.148134234447844	0.000540493251824828
MATN1-AS1	AC116366.1	0.534168479299144	2.59059751396491e-41
MATN1-AS1	AC116407.2	0.568671387422981	9.3515974815889e-48
MATN1-AS1	AC116447.1	0.381695655636718	3.05641935012842e-20
MATN1-AS1	AC116533.1	0.0481666563535731	0.262959428942406
MATN1-AS1	AC116609.1	0.0930489398608302	0.0303140867316973
MATN1-AS1	AC116651.1	0.159012733128054	0.000201532496406276
MATN1-AS1	AC116667.1	0.54329882062532	6.03660937923428e-43
MATN1-AS1	AC116913.1	0.516660186274408	2.55973516045035e-38
MATN1-AS1	AC116914.2	0.58461008109094	5.3617318152856e-51
MATN1-AS1	AC118344.2	0.440863937727824	3.51483979101062e-27
MATN1-AS1	AC118754.1	0.383637953458625	1.90042555752017e-20
MATN1-AS1	AC119396.2	0.45815722756121	1.75600072873965e-29
MATN1-AS1	AC119427.1	-0.0452819488160622	0.292657256338516
MATN1-AS1	AC119673.2	0.171968577424597	5.71310384213469e-05
MATN1-AS1	AC120036.3	0.0932828261390947	0.0298986670296613
MATN1-AS1	AC120053.1	0.563586268842307	9.29706095025611e-47
MATN1-AS1	AC120057.4	0.485228466311225	2.32881063970095e-33
MATN1-AS1	AC120114.1	0.336589981155389	7.99911362022589e-16
MATN1-AS1	AC120114.3	0.582316817251286	1.60972548590033e-50
MATN1-AS1	AC120349.1	0.294370669547551	2.69218023104437e-12
MATN1-AS1	AC120498.10	0.234191028440694	3.45844987764951e-08
MATN1-AS1	AC120498.4	-0.119618898317492	0.00529652430140451
MATN1-AS1	AC121338.2	0.14835670117038	0.000530042698059674
MATN1-AS1	AC121493.1	0.253785913056824	2.05858693468752e-09
MATN1-AS1	AC121761.1	0.365489297165067	1.42552536242875e-18
MATN1-AS1	AC121761.2	0.461982337479378	5.21735088053311e-30
MATN1-AS1	AC122129.1	0.428133604123085	1.43742459222197e-25
MATN1-AS1	AC122134.1	0.190452393008236	8.02209426134873e-06
MATN1-AS1	AC123595.2	0.18159818568355	2.1052701879884e-05
MATN1-AS1	AC123912.1	0.246080303473948	6.42715337631901e-09
MATN1-AS1	AC123912.4	0.119797699363524	0.00522827741652859
MATN1-AS1	AC124016.2	0.312056684659923	1.04855762507134e-13
MATN1-AS1	AC124017.1	0.0462730406901159	0.282210591742308
MATN1-AS1	AC124045.1	0.334066324881191	1.34839262473042e-15
MATN1-AS1	AC124283.2	0.302577850289205	6.13666522791594e-13
MATN1-AS1	AC124319.1	0.419040185979071	1.85188853129215e-24
MATN1-AS1	AC124798.1	0.0372989280665097	0.386134260705859
MATN1-AS1	AC124854.1	0.113549855528004	0.00814494313524633
MATN1-AS1	AC124944.1	0.585770728612309	3.06346481042347e-51
MATN1-AS1	AC124944.2	0.565566114002504	3.81988082574216e-47
MATN1-AS1	AC125437.1	0.275584756060763	6.67104410927946e-11
MATN1-AS1	AC125494.2	0.447673947832866	4.52207333143352e-28
MATN1-AS1	AC125611.1	0.364727596373105	1.69867084806802e-18
MATN1-AS1	AC125616.1	0.163310390220618	0.000134047158734874
MATN1-AS1	AC125807.2	0.0919936993845638	0.0322503995802857
MATN1-AS1	AC126474.2	0.160038158364262	0.000183019279608918
MATN1-AS1	AC126544.1	0.2883126172048	7.78199416720645e-12
MATN1-AS1	AC126544.2	0.234801733993533	3.17890253522119e-08
MATN1-AS1	AC127002.1	0.355847259336489	1.26711514692721e-17
MATN1-AS1	AC127024.4	0.569379464324329	6.77041530674341e-48
MATN1-AS1	AC127024.5	0.577966280596984	1.2652356663671e-49
MATN1-AS1	AC127496.7	0.257901830797803	1.10326091136325e-09
MATN1-AS1	AC127502.2	0.636141118035735	8.20970361689052e-63
MATN1-AS1	AC127521.1	0.323786733374569	1.07684443121863e-14
MATN1-AS1	AC127526.5	-0.0971048929104005	0.0237707510325942
MATN1-AS1	AC127537.1	0.228310311915157	7.69509590025677e-08
MATN1-AS1	AC129507.1	0.192960928322232	6.05324323195428e-06
MATN1-AS1	AC129507.2	0.231939472748871	4.70938707113204e-08
MATN1-AS1	AC129507.3	0.372385078412578	2.85367383714675e-19
MATN1-AS1	AC129507.4	0.00180391350763308	0.966578581086885
MATN1-AS1	AC129510.1	0.621972669955473	2.41839536802223e-59
MATN1-AS1	AC130371.2	-0.0936239592308816	0.0293015146421186
MATN1-AS1	AC130469.1	0.491582195967981	2.54572114834824e-34
MATN1-AS1	AC130689.1	-0.0629104348661369	0.14355527198548
MATN1-AS1	AC131009.1	0.343947253780288	1.69799031086075e-16
MATN1-AS1	AC131009.3	0.490823903150672	3.32355597650843e-34
MATN1-AS1	AC131025.3	0.445032923750412	1.00717116073191e-27
MATN1-AS1	AC131212.2	0.499935784019111	1.2907301579897e-35
MATN1-AS1	AC131235.1	0.133389618362049	0.00185712374049208
MATN1-AS1	AC131235.2	0.307694722949797	2.38316472929806e-13
MATN1-AS1	AC132008.1	0.472106398327124	1.94923157075618e-31
MATN1-AS1	AC132008.2	0.501093402564229	8.48292269473687e-36
MATN1-AS1	AC132192.2	0.617164651872984	3.31696766070136e-58
MATN1-AS1	AC132812.1	0.652238111883521	5.56939423976567e-67
MATN1-AS1	AC132872.1	0.629537723162638	3.57749475352743e-61
MATN1-AS1	AC132872.3	0.635296499048091	1.33729786938514e-62
MATN1-AS1	AC132938.3	0.103654039677163	0.0157744299022663
MATN1-AS1	AC132938.5	0.563677622784759	8.92438968516434e-47
MATN1-AS1	AC132942.1	0.478860189587171	2.04479704521206e-32
MATN1-AS1	AC133435.1	0.339503730726329	4.35121173109351e-16
MATN1-AS1	AC133550.3	0.462744322662031	4.08936299616545e-30
MATN1-AS1	AC133552.2	0.326086526604137	6.81141718344004e-15
MATN1-AS1	AC133552.4	0.423627156520588	5.15119026692919e-25
MATN1-AS1	AC133552.5	0.101884241588135	0.0176606575935327
MATN1-AS1	AC133644.1	0.17308960831227	5.10006327146658e-05
MATN1-AS1	AC134043.3	0.222259268284617	1.7137356946029e-07
MATN1-AS1	AC134878.2	0.00747669200079374	0.862129035216687
MATN1-AS1	AC135048.3	0.0346796485371953	0.42038609752022
MATN1-AS1	AC135050.3	0.65074173899299	1.39322297606534e-66
MATN1-AS1	AC135050.5	0.432118238240299	4.57564023826983e-26
MATN1-AS1	AC135050.6	0.354360481405575	1.7630606593237e-17
MATN1-AS1	AC135178.1	0.224798192553548	1.22808703515057e-07
MATN1-AS1	AC135178.6	0.431449502722076	5.55069109922805e-26
MATN1-AS1	AC135584.1	-0.0680695500296847	0.113444805336646
MATN1-AS1	AC135721.1	0.532405843458186	5.28290613798493e-41
MATN1-AS1	AC135803.1	0.451579325351418	1.36607406832529e-28
MATN1-AS1	AC135983.2	0.579936952954649	4.99157674120771e-50
MATN1-AS1	AC136475.1	0.45996115471723	9.92625576922164e-30
MATN1-AS1	AC136475.10	0.524287954145225	1.33320942592751e-39
MATN1-AS1	AC136475.2	0.61479482554772	1.18592619796208e-57
MATN1-AS1	AC136475.3	0.459195917568603	1.26490638061549e-29
MATN1-AS1	AC136475.7	0.189024558780885	9.40134652565831e-06
MATN1-AS1	AC136475.9	0.437103265865368	1.06939821827501e-26
MATN1-AS1	AC136628.3	0.167060772913703	9.31247373646731e-05
MATN1-AS1	AC137056.1	-0.0431343694552612	0.316172270503051
MATN1-AS1	AC137056.2	0.201066593008505	2.37619860851017e-06
MATN1-AS1	AC137561.1	0.513757009432617	7.72944738058618e-38
MATN1-AS1	AC137932.1	0.485880730328614	1.85939579739387e-33
MATN1-AS1	AC137932.2	0.378586084559762	6.49720421145085e-20
MATN1-AS1	AC138089.1	-0.0377335097141532	0.380620303503704
MATN1-AS1	AC138207.2	0.237327072380573	2.23790601586173e-08
MATN1-AS1	AC138207.3	0.322804565350914	1.30794000059467e-14
MATN1-AS1	AC138207.4	0.48208932798029	6.83442574002653e-33
MATN1-AS1	AC138207.5	0.310728519966819	1.34830124621811e-13
MATN1-AS1	AC138207.8	0.323898551863523	1.05322373556287e-14
MATN1-AS1	AC138207.9	0.398244217885105	4.80986266959645e-22
MATN1-AS1	AC138230.1	0.541531061086863	1.26125228138852e-42
MATN1-AS1	AC138356.2	0.0505175836532929	0.240343366996808
MATN1-AS1	AC138392.1	-0.0574326867902172	0.181843784729102
MATN1-AS1	AC138393.1	0.540271296179248	2.12664536984458e-42
MATN1-AS1	AC138393.3	0.432404116866567	4.21240685322617e-26
MATN1-AS1	AC138649.2	0.366440003242114	1.14462479833555e-18
MATN1-AS1	AC138696.2	0.125159020459968	0.00351640062151504
MATN1-AS1	AC138932.2	0.353795427206681	1.99796492711658e-17
MATN1-AS1	AC138932.4	0.527823947094383	3.3026707936277e-40
MATN1-AS1	AC138956.1	0.511712318668751	1.67268577879372e-37
MATN1-AS1	AC138956.2	0.511054466601814	2.14190165640891e-37
MATN1-AS1	AC139100.1	0.216147917822632	3.76086362441571e-07
MATN1-AS1	AC139100.2	0.524630303859278	1.16556005351301e-39
MATN1-AS1	AC139453.1	0.104922465576426	0.014533569983512
MATN1-AS1	AC139453.2	0.137062042913728	0.00138064123381686
MATN1-AS1	AC139768.1	0.253399391502411	2.18154749140011e-09
MATN1-AS1	AC139769.1	0.0933826700751936	0.0297228200493268
MATN1-AS1	AC139795.1	0.316322587927633	4.63600380113191e-14
MATN1-AS1	AC139795.2	0.405472709197979	7.27840566212398e-23
MATN1-AS1	AC139795.3	0.130326050348337	0.00236517394302216
MATN1-AS1	AC139887.1	0.477580937745301	3.14632697552293e-32
MATN1-AS1	AC139887.2	0.54212827839157	9.83791408604433e-43
MATN1-AS1	AC139887.4	0.455240419379293	4.38517783310172e-29
MATN1-AS1	AC141002.1	0.440428782265432	4.00065422023408e-27
MATN1-AS1	AC141273.1	-0.0198425183645907	0.644848526587212
MATN1-AS1	AC141557.1	0.437108043237765	1.06789709225277e-26
MATN1-AS1	AC141557.2	0.518344546897928	1.34155787227671e-38
MATN1-AS1	AC141586.1	0.351922328248227	3.01909018001263e-17
MATN1-AS1	AC142381.1	-0.0578118480794211	0.178971564048693
MATN1-AS1	AC142472.1	0.412618001368914	1.07503406219011e-23
MATN1-AS1	AC144530.1	0.179793832378524	2.54856110228933e-05
MATN1-AS1	AC144652.1	0.115155260870005	0.00728209637521412
MATN1-AS1	AC144831.1	0.00618287667278484	0.885806910611013
MATN1-AS1	AC145098.1	0.24504295663228	7.47011949075254e-09
MATN1-AS1	AC145124.1	0.0595391798558273	0.166311532357798
MATN1-AS1	AC145207.5	0.302445739771435	6.28683013237017e-13
MATN1-AS1	AC145207.9	0.665107110694457	1.6812555522018e-70
MATN1-AS1	AC145285.2	0.509967496573062	3.21899393400998e-37
MATN1-AS1	AC145423.1	0.423314321873896	5.62443760647589e-25
MATN1-AS1	AC145423.2	0.51933625256128	9.15530324354848e-39
MATN1-AS1	AC145676.1	0.335762000465547	9.49891249706976e-16
MATN1-AS1	AC147067.1	0.21532586562235	4.17303765924433e-07
MATN1-AS1	AC147067.2	0.123269470142395	0.00405095020496716
MATN1-AS1	AC148476.1	0.249227796404058	4.05547794196312e-09
MATN1-AS1	AC148477.4	-0.0860924231855992	0.0451341544559832
MATN1-AS1	AC156455.1	0.455327156009845	4.26798764066356e-29
MATN1-AS1	AC188616.1	0.301596711337175	7.34141393333447e-13
MATN1-AS1	AC226118.1	0.21412887948063	4.85176407162919e-07
MATN1-AS1	AC231981.1	0.279562085279064	3.44918480603762e-11
MATN1-AS1	AC232271.1	0.634591161651208	2.00761303203676e-62
MATN1-AS1	AC233280.36	0.418325705271011	2.25635225674626e-24
MATN1-AS1	AC233300.1	0.490071896103336	4.32662738074682e-34
MATN1-AS1	AC233723.1	0.187476749160728	1.1150700999608e-05
MATN1-AS1	AC233723.2	0.329383547361148	3.50835648401103e-15
MATN1-AS1	AC233728.1	0.55740561903726	1.43771182152957e-45
MATN1-AS1	AC234772.1	0.213227355786651	5.43180945972451e-07
MATN1-AS1	AC234775.2	0.145181629177225	0.00069858835493457
MATN1-AS1	AC234917.3	0.425289906634334	3.22366560378112e-25
MATN1-AS1	AC239859.5	0.0861388815468893	0.0450179007917401
MATN1-AS1	AC241585.1	-0.00392688711697032	0.927325152886396
MATN1-AS1	AC241952.1	0.59333581733746	7.54144234510677e-53
MATN1-AS1	AC242842.1	0.156966344893849	0.000243838965513943
MATN1-AS1	AC243562.2	0.363391857168974	2.30743581579418e-18
MATN1-AS1	AC243571.1	0.252632345829141	2.44704047776166e-09
MATN1-AS1	AC243919.1	0.111257155652219	0.00953537286454776
MATN1-AS1	AC243960.1	0.363505818031804	2.24804561380024e-18
MATN1-AS1	AC243964.3	0.0755553178348203	0.0788416500431731
MATN1-AS1	AC244033.2	0.492850408073849	1.62743850989797e-34
MATN1-AS1	AC244035.1	0.301137373904533	7.9822298734158e-13
MATN1-AS1	AC244035.3	0.265307300677448	3.4934607455316e-10
MATN1-AS1	AC244153.1	0.100766402819432	0.0189511276189002
MATN1-AS1	AC244517.1	0.142756299262945	0.00085943828034664
MATN1-AS1	AC244517.7	0.0862287266411103	0.0447937938915854
MATN1-AS1	AC244669.1	0.139441667269689	0.00113493758183669
MATN1-AS1	AC245060.2	0.391531027476841	2.66634778201871e-21
MATN1-AS1	AC245060.5	0.506372604214234	1.22554001503015e-36
MATN1-AS1	AC245100.4	0.475104177183507	7.20966836791214e-32
MATN1-AS1	AC245100.6	0.352621112594957	2.58898817548027e-17
MATN1-AS1	AC245100.7	0.147017470868941	0.000595907932458199
MATN1-AS1	AC245140.2	0.517521361806577	1.84049218862024e-38
MATN1-AS1	AC245297.1	-0.113015935317112	0.00845149678381588
MATN1-AS1	AC245297.3	0.214010544599186	4.92435630912466e-07
MATN1-AS1	AC245407.2	0.206348085087146	1.26537697590093e-06
MATN1-AS1	AC245884.12	0.0282060431684629	0.512289930954569
MATN1-AS1	AC245884.3	0.573102094651035	1.22331658343272e-48
MATN1-AS1	AC245884.8	0.63842172822755	2.18194505290326e-63
MATN1-AS1	AC246787.1	0.158845059134362	0.000204721696475854
MATN1-AS1	AC253536.1	0.0091652613141072	0.831414854029116
MATN1-AS1	AC253536.3	0.318674053451355	2.93980717994108e-14
MATN1-AS1	AC253536.6	0.524666740753757	1.14899723115619e-39
MATN1-AS1	AC253576.2	0.474322248311186	9.35395032359221e-32
MATN1-AS1	AC254562.1	0.606964373966926	7.40151904651289e-56
MATN1-AS1	AC254562.3	0.552599868737226	1.16239411873541e-44
MATN1-AS1	AC254633.1	0.0452076549687882	0.293450655322251
MATN1-AS1	ACAA1	-0.00245462735925455	0.954533987343931
MATN1-AS1	ACAA2	-0.0459944932007713	0.285120828364145
MATN1-AS1	ACACA	0.0264882684338658	0.538320428674658
MATN1-AS1	ACACB	0.285163760956369	1.33777100109032e-11
MATN1-AS1	ACAD10	0.119749184538464	0.00524671636740503
MATN1-AS1	ACAD11	0.0254481365478903	0.554397620379943
MATN1-AS1	ACAD8	0.106899979131158	0.0127699889423295
MATN1-AS1	ACAD9	0.0122856319042799	0.775359987763693
MATN1-AS1	ACADL	0.0515183962432065	0.231142699761399
MATN1-AS1	ACADM	-0.116682666895281	0.00653806960873167
MATN1-AS1	ACADS	-0.107465139550987	0.0123019785002527
MATN1-AS1	ACADSB	-0.0937723282161848	0.0290450057103695
MATN1-AS1	ACADVL	0.345469945883622	1.22568239759575e-16
MATN1-AS1	ACAN	0.0743605093025151	0.0837058006295526
MATN1-AS1	ACAP1	0.518816126146947	1.11884724363731e-38
MATN1-AS1	ACAP2	0.08858369889326	0.0392457712311757
MATN1-AS1	ACAP2-IT1	0.404569870581198	9.2377893061049e-23
MATN1-AS1	ACAP3	0.554458272268528	5.20114204980902e-45
MATN1-AS1	ACAT1	-0.21520250545233	4.23852347801439e-07
MATN1-AS1	ACAT2	-0.0544723689387047	0.205449435314327
MATN1-AS1	ACBD3	0.011329568730493	0.792425738369194
MATN1-AS1	ACBD4	0.32026576649136	2.15485949617842e-14
MATN1-AS1	ACBD5	-0.0407146357323632	0.344109292164215
MATN1-AS1	ACBD6	0.329450816526098	3.46089483496661e-15
MATN1-AS1	ACCS	0.627726227713508	9.91686935563185e-61
MATN1-AS1	ACD	0.408756642676305	3.03933288139343e-23
MATN1-AS1	ACE	0.0983013966437029	0.0220905963080596
MATN1-AS1	ACE2	-0.126171525824276	0.00325709478563375
MATN1-AS1	ACER2	-0.00669763037881467	0.876373099100517
MATN1-AS1	ACER3	-0.0794913230832675	0.0644168681154126
MATN1-AS1	ACHE	0.219514133602649	2.44618786621429e-07
MATN1-AS1	ACIN1	0.515166408114174	4.52609679784529e-38
MATN1-AS1	ACKR1	-0.0147059929855859	0.732654425567233
MATN1-AS1	ACKR3	0.218866701601942	2.65857456769186e-07
MATN1-AS1	ACKR4	0.0115413496747196	0.788636567822375
MATN1-AS1	ACLY	0.100398366218415	0.0193936288434057
MATN1-AS1	ACMSD	-0.0288622195780996	0.50252213258857
MATN1-AS1	ACO1	-0.250222918348236	3.5014353212079e-09
MATN1-AS1	ACO2	-0.162509090157082	0.000144748550623517
MATN1-AS1	ACOT1	-0.12865235946029	0.00269354657416711
MATN1-AS1	ACOT11	-0.0159960112381102	0.710216428390135
MATN1-AS1	ACOT13	-0.0297044813666154	0.490129689361204
MATN1-AS1	ACOT2	-0.127085777526609	0.00303800931851055
MATN1-AS1	ACOT4	-0.0968116779916854	0.0241989713221348
MATN1-AS1	ACOT7	0.000483616597598925	0.991037524762556
MATN1-AS1	ACOT8	0.151594234305854	0.000397723827123893
MATN1-AS1	ACOT9	0.301755514108221	7.13180813420928e-13
MATN1-AS1	ACOX1	-0.10964110265738	0.0106384859531862
MATN1-AS1	ACOX2	0.0126991929164867	0.768010776466733
MATN1-AS1	ACOX3	0.108730560900702	0.0113086403515432
MATN1-AS1	ACP1	0.0358087950538764	0.405407305621441
MATN1-AS1	ACP2	-0.00456113761778592	0.915627773205892
MATN1-AS1	ACP3	-0.115783136025523	0.00696753194883059
MATN1-AS1	ACP5	-0.0681305351591682	0.113121130295264
MATN1-AS1	ACP6	0.539347505440466	3.11507478790835e-42
MATN1-AS1	ACRBP	0.199475063427542	2.8638045046072e-06
MATN1-AS1	ACSF2	-0.0213492641023094	0.619937473840472
MATN1-AS1	ACSF3	0.244834838321147	7.69829404217617e-09
MATN1-AS1	ACSL1	-0.15145914479257	0.000402564879850216
MATN1-AS1	ACSL3	-0.131453386077049	0.00216505521938743
MATN1-AS1	ACSL4	-0.108537410223022	0.0114555126468298
MATN1-AS1	ACSL5	0.0957168959154676	0.0258572827122197
MATN1-AS1	ACSM1	0.0714495052872569	0.0965745037165081
MATN1-AS1	ACSM2A	0.0145514151762393	0.735358880002044
MATN1-AS1	ACSM2B	-0.0272953152900875	0.526008789752967
MATN1-AS1	ACSM3	-0.0525521180282234	0.221904414341541
MATN1-AS1	ACSM5	0.0549797567161148	0.201253124154428
MATN1-AS1	ACSS1	0.11166041442957	0.00927648491469287
MATN1-AS1	ACSS2	-0.105326233863747	0.0141570059861422
MATN1-AS1	ACSS3	-0.15806898431999	0.00022010825608414
MATN1-AS1	ACTA2	0.0606200648904326	0.158738400867223
MATN1-AS1	ACTA2-AS1	0.3370578980335	7.25713942240586e-16
MATN1-AS1	ACTB	-0.0769072557585493	0.0736170292983001
MATN1-AS1	ACTBP2	-0.0509961387294777	0.235912300173508
MATN1-AS1	ACTC1	-0.0804400956085255	0.0612858879572058
MATN1-AS1	ACTG1	-0.0359138646087269	0.404029859140144
MATN1-AS1	ACTG1P1	0.250679090527819	3.2727259146327e-09
MATN1-AS1	ACTG1P14	0.299884497845152	1.00214253067083e-12
MATN1-AS1	ACTG1P20	0.408632539183468	3.14186478782596e-23
MATN1-AS1	ACTG1P25	-0.064540173515272	0.133446427364232
MATN1-AS1	ACTG2	0.0306512289882931	0.476397996153963
MATN1-AS1	ACTL6A	0.0410687208925551	0.339925856422011
MATN1-AS1	ACTN1	0.131401960348028	0.0021738360534211
MATN1-AS1	ACTN2	0.152094473611796	0.000380265632823426
MATN1-AS1	ACTN4	-0.00620684431748634	0.885367290221546
MATN1-AS1	ACTR10	-0.017448745212807	0.685245702232667
MATN1-AS1	ACTR1A	-0.0423293932713361	0.3252965659856
MATN1-AS1	ACTR1B	0.17226260828939	5.54590182775685e-05
MATN1-AS1	ACTR2	-0.0623578537629255	0.147112603607804
MATN1-AS1	ACTR3	-0.0424229989521936	0.324226867087563
MATN1-AS1	ACTR3B	0.171767100881766	5.83041131921787e-05
MATN1-AS1	ACTR3C	-0.0203952172906847	0.635662548808989
MATN1-AS1	ACTR5	0.474978821225194	7.51732727928037e-32
MATN1-AS1	ACTR6	0.0678639530263116	0.114541362445159
MATN1-AS1	ACTR8	-0.121689642403453	0.00455320144884082
MATN1-AS1	ACTRT3	-0.170093445618607	6.89668698283529e-05
MATN1-AS1	ACVR1	-0.0628260172792197	0.144094425428177
MATN1-AS1	ACVR1B	0.0225763813168113	0.599964395918763
MATN1-AS1	ACVR2A	0.0778324977236999	0.0702068187004172
MATN1-AS1	ACVR2B	0.205310969047174	1.43392259658175e-06
MATN1-AS1	ACVR2B-AS1	0.151953233348627	0.000385121095175903
MATN1-AS1	ACVRL1	0.076240609906742	0.0761569009562438
MATN1-AS1	ACY3	0.0882769464325953	0.0399337453648975
MATN1-AS1	ACYP1	0.577621763444733	1.48766955140079e-49
MATN1-AS1	ACYP2	0.0446226601598873	0.299748185782505
MATN1-AS1	AD000090.1	0.160401546801094	0.000176850342666672
MATN1-AS1	AD001527.1	0.516681372277426	2.53907507747609e-38
MATN1-AS1	ADA	0.224306648133022	1.31032830748199e-07
MATN1-AS1	ADA2	-0.0296289409383434	0.491234405098771
MATN1-AS1	ADAL	-0.0526455775391674	0.221082364181041
MATN1-AS1	ADAM10	-0.0384083028873556	0.372154718210654
MATN1-AS1	ADAM12	0.0659089387369188	0.125388460959196
MATN1-AS1	ADAM15	0.161241820613308	0.000163324417716501
MATN1-AS1	ADAM17	0.134370483006277	0.00171694706698516
MATN1-AS1	ADAM18	0.0326444261730616	0.448188247675123
MATN1-AS1	ADAM19	0.256387981160681	1.38952172859162e-09
MATN1-AS1	ADAM22	0.117288935733579	0.00626217016562613
MATN1-AS1	ADAM23	0.0150679009573754	0.726335560346407
MATN1-AS1	ADAM28	0.289564454435999	6.26226957627221e-12
MATN1-AS1	ADAM8	0.345559726895304	1.202284402633e-16
MATN1-AS1	ADAM9	-0.0490785053346398	0.254019356645432
MATN1-AS1	ADAMDEC1	-0.0193878854262848	0.652445442331079
MATN1-AS1	ADAMTS1	0.175887924529704	3.82976585625902e-05
MATN1-AS1	ADAMTS10	0.517575609427463	1.80258554271696e-38
MATN1-AS1	ADAMTS12	0.0224365839885959	0.602225095056092
MATN1-AS1	ADAMTS13	0.506803045787545	1.04513138115178e-36
MATN1-AS1	ADAMTS14	0.343446757930486	1.88927263378449e-16
MATN1-AS1	ADAMTS15	-0.0146715368213904	0.733256976677297
MATN1-AS1	ADAMTS16	0.00277912579278991	0.948531276331522
MATN1-AS1	ADAMTS18	0.210004173701509	8.10135557701294e-07
MATN1-AS1	ADAMTS2	0.0825676894974929	0.0547199960214358
MATN1-AS1	ADAMTS3	0.0372266904748664	0.387055500329915
MATN1-AS1	ADAMTS4	0.212251070833791	6.13503481087708e-07
MATN1-AS1	ADAMTS5	0.0960909722547846	0.0252799552921614
MATN1-AS1	ADAMTS7	0.240681113073325	1.39541715935797e-08
MATN1-AS1	ADAMTS8	0.117234706026384	0.00628641621862955
MATN1-AS1	ADAMTS9	0.191256137965226	7.33289753144862e-06
MATN1-AS1	ADAMTS9-AS1	0.121412921042096	0.00464675207790933
MATN1-AS1	ADAMTS9-AS2	0.352979629546361	2.39232915665648e-17
MATN1-AS1	ADAMTSL1	-0.124577874098407	0.00367356070678432
MATN1-AS1	ADAMTSL2	-0.00613652469674792	0.8866572091951
MATN1-AS1	ADAMTSL3	0.016992348861097	0.69305527011664
MATN1-AS1	ADAMTSL4	0.357090627435713	9.59992337258067e-18
MATN1-AS1	ADAMTSL4-AS2	0.551512250064975	1.85668040858031e-44
MATN1-AS1	ADAP1	0.0428076325847921	0.319855391928302
MATN1-AS1	ADAP2	0.110059383571037	0.0103426166004768
MATN1-AS1	ADAR	0.105010105823407	0.0144510944104377
MATN1-AS1	ADARB1	0.190449137660055	8.02500731847167e-06
MATN1-AS1	ADAT1	0.00139610607197235	0.974131073991334
MATN1-AS1	ADAT2	0.569175289692788	7.43185630914013e-48
MATN1-AS1	ADAT3	0.236945104555836	2.36052908170266e-08
MATN1-AS1	ADCK1	0.0602955022421523	0.160984558183442
MATN1-AS1	ADCK2	-0.057339539899937	0.182554580116548
MATN1-AS1	ADCK5	0.526994824771822	4.58785574036772e-40
MATN1-AS1	ADCY1	-0.0388852630149023	0.366241825555209
MATN1-AS1	ADCY10P1	0.61864719376257	1.48657002420366e-58
MATN1-AS1	ADCY3	0.151793005936645	0.000390699210710701
MATN1-AS1	ADCY4	0.391627763567126	2.60207358731985e-21
MATN1-AS1	ADCY5	0.148646927252632	0.000516691274011718
MATN1-AS1	ADCY6	0.221556547197834	1.87800010971006e-07
MATN1-AS1	ADCY6-DT	0.170146456030266	6.86026253348718e-05
MATN1-AS1	ADCY7	0.198343703189924	3.26717426522083e-06
MATN1-AS1	ADCY8	0.0378343147599859	0.37934821748814
MATN1-AS1	ADCY9	0.00771338504127473	0.857810050892505
MATN1-AS1	ADCYAP1	-0.0759545624673774	0.0772683583275192
MATN1-AS1	ADD1	0.0701114255491319	0.102996898305703
MATN1-AS1	ADD2	0.242230334552001	1.11921851965707e-08
MATN1-AS1	ADD3	0.00804299695408618	0.851802649237907
MATN1-AS1	ADGRA2	0.119024993122253	0.00552901008379886
MATN1-AS1	ADGRA3	0.118308563930869	0.0058216544030799
MATN1-AS1	ADGRB1	0.336117626887922	8.82360825962178e-16
MATN1-AS1	ADGRB2	0.133559587388104	0.00183210593160574
MATN1-AS1	ADGRE1	0.0592312632716973	0.168517734327138
MATN1-AS1	ADGRE2	0.143436039190109	0.000811207847427256
MATN1-AS1	ADGRE5	0.111669815493909	0.00927052486678182
MATN1-AS1	ADGRF1	-0.18194532261072	2.02884625508993e-05
MATN1-AS1	ADGRF5	-0.0265418604287416	0.537498426265611
MATN1-AS1	ADGRG1	-0.0374770329017245	0.383868615801495
MATN1-AS1	ADGRG2	0.164660670886158	0.000117678167718237
MATN1-AS1	ADGRG5	0.0654460249302417	0.128070218612392
MATN1-AS1	ADGRG6	0.030358113684021	0.480626759633028
MATN1-AS1	ADGRL1	0.138068448992989	0.00127129776274745
MATN1-AS1	ADGRL2	0.026201918815546	0.542723134446495
MATN1-AS1	ADGRL3	0.0091690731817619	0.831345789406197
MATN1-AS1	ADGRL4	0.0445324477958845	0.30072727165372
MATN1-AS1	ADH1B	-0.137392341163855	0.00134383653029765
MATN1-AS1	ADH1C	-0.151700323278165	0.000393960117694584
MATN1-AS1	ADH4	-0.0921762311596014	0.0319080926856807
MATN1-AS1	ADH5	-0.109483322968615	0.0107520256715169
MATN1-AS1	ADH6	-0.142097128268671	0.000908729359958164
MATN1-AS1	ADHFE1	0.360469795589472	4.48698074219043e-18
MATN1-AS1	ADI1	-0.155300967904998	0.000284256645923228
MATN1-AS1	ADIPOR1	-0.0489758629190739	0.255015028177193
MATN1-AS1	ADIPOR2	-0.00024780549710603	0.995407550132667
MATN1-AS1	ADIRF-AS1	0.611463230760089	6.98267614130677e-57
MATN1-AS1	ADK	-0.0927223796744913	0.0309023766417285
MATN1-AS1	ADM	0.344706295084681	1.44366957866395e-16
MATN1-AS1	ADM2	0.0296020364988833	0.491628181905595
MATN1-AS1	ADNP	0.109964994604718	0.0104087367071541
MATN1-AS1	ADNP-AS1	0.382448085440701	2.54351285311542e-20
MATN1-AS1	ADNP2	0.122345099045666	0.00433836369219108
MATN1-AS1	ADO	-0.0684125590463147	0.111633732390545
MATN1-AS1	ADORA1	0.0617670753924063	0.150989764446241
MATN1-AS1	ADORA2A-AS1	0.249195413243369	4.07486730130933e-09
MATN1-AS1	ADORA2B	0.312231893274402	1.014253562875e-13
MATN1-AS1	ADORA3	0.00318192102234995	0.941084285795257
MATN1-AS1	ADPGK	0.43452714196803	2.27348611028353e-26
MATN1-AS1	ADPRH	0.00542834450674103	0.899663952242062
MATN1-AS1	ADPRM	0.256854151962974	1.29444203000221e-09
MATN1-AS1	ADPRS	0.222967536312887	1.56223308640659e-07
MATN1-AS1	ADRA1B	0.116542029806218	0.00660360801637617
MATN1-AS1	ADRA2A	-0.0725352202868332	0.0916016647047548
MATN1-AS1	ADRA2B	0.185260576093802	1.4202652816506e-05
MATN1-AS1	ADRA2C	0.0486190128689443	0.258497657318394
MATN1-AS1	ADRB2	-0.00366305863870853	0.932195662126342
MATN1-AS1	ADRM1	0.150608682296449	0.000434324855135829
MATN1-AS1	ADSL	0.511978523050565	1.51319063117258e-37
MATN1-AS1	ADSS1	0.26005880547062	7.92162754267478e-10
MATN1-AS1	ADSS2	0.00645634304563548	0.880793037941833
MATN1-AS1	ADTRP	0.0342026590618624	0.426809784252278
MATN1-AS1	AEBP1	0.0749004454040487	0.0814784797304371
MATN1-AS1	AEBP2	0.170661142098283	6.51592479173009e-05
MATN1-AS1	AEN	0.135605685089853	0.00155423800518156
MATN1-AS1	AF064858.1	0.415539260531988	4.85325104683579e-24
MATN1-AS1	AF064858.2	0.269599310044806	1.76465601816865e-10
MATN1-AS1	AF111167.2	0.0203945901709106	0.635672940412586
MATN1-AS1	AF111168.1	0.423499819699205	5.33887583681377e-25
MATN1-AS1	AF111169.3	0.515901618105858	3.42017289223977e-38
MATN1-AS1	AF117829.1	0.502282641861358	5.50235367713243e-36
MATN1-AS1	AF127577.4	0.0675513374104184	0.116224624767191
MATN1-AS1	AF129075.1	0.501703513194549	6.7950160376622e-36
MATN1-AS1	AF129075.3	0.630453840388799	2.13072248366114e-61
MATN1-AS1	AF131215.5	0.161868299951731	0.000153878264757715
MATN1-AS1	AF131215.6	0.250349984354049	3.43621469016676e-09
MATN1-AS1	AF186192.1	0.234313077944748	3.40074591383991e-08
MATN1-AS1	AF186192.2	0.0828029218695709	0.0540313850473341
MATN1-AS1	AF201337.1	0.018497799535988	0.667422741330696
MATN1-AS1	AF228730.5	-0.0575465413794666	0.18097775420946
MATN1-AS1	AF287957.1	0.162953399939602	0.000138719543552799
MATN1-AS1	AFAP1	0.0700512576773494	0.103293458068342
MATN1-AS1	AFAP1L1	0.12337996582132	0.00401777307724913
MATN1-AS1	AFAP1L2	0.182041177731174	2.00821196457659e-05
MATN1-AS1	AFDN	0.23876241525837	1.82990853714855e-08
MATN1-AS1	AFDN-DT	0.545906509494438	2.01953774508777e-43
MATN1-AS1	AFF1	0.165679935656232	0.00010658765558035
MATN1-AS1	AFF2	0.0375160488162939	0.38337338581224
MATN1-AS1	AFF3	0.113738405465697	0.00803908107919649
MATN1-AS1	AFF4	0.00314834792799741	0.94170480734654
MATN1-AS1	AFG1L	-0.0998151299322073	0.0201133128107277
MATN1-AS1	AFG3L1P	0.614460911565008	1.41789298369472e-57
MATN1-AS1	AFG3L2	-0.0943072552355391	0.0281361312393629
MATN1-AS1	AFM	-0.0656314902583378	0.126990487673807
MATN1-AS1	AFMID	0.243021415492913	9.99421033790964e-09
MATN1-AS1	AFTPH	-0.0159604005622609	0.710832578373808
MATN1-AS1	AGA	-0.124061047694857	0.00381864813420925
MATN1-AS1	AGAP1	0.0761854914928877	0.0763700499525751
MATN1-AS1	AGAP1-IT1	0.27226463131731	1.14766126367039e-10
MATN1-AS1	AGAP12P	0.367690722731609	8.56622106682468e-19
MATN1-AS1	AGAP13P	0.495877924382532	5.55070628648252e-35
MATN1-AS1	AGAP2	0.301275869962468	7.78345964270593e-13
MATN1-AS1	AGAP2-AS1	0.280979070437147	2.71980513145649e-11
MATN1-AS1	AGAP3	0.465232252778824	1.83810697789642e-30
MATN1-AS1	AGAP4	0.663330999531022	5.27092643202408e-70
MATN1-AS1	AGAP9	0.549852013383158	3.78236401520132e-44
MATN1-AS1	AGBL2	0.6267458170521	1.71713298368104e-60
MATN1-AS1	AGBL3	0.364955568320345	1.61192225702524e-18
MATN1-AS1	AGBL5	0.056345886962856	0.19026527125454
MATN1-AS1	AGBL5-IT1	0.491361867744448	2.75096503926018e-34
MATN1-AS1	AGER	0.659164748547214	7.45926920191447e-69
MATN1-AS1	AGFG1	-0.0554177280204276	0.197681346116392
MATN1-AS1	AGFG2	0.134322630583811	0.00172355401716696
MATN1-AS1	AGGF1	0.0745806212876798	0.0827919391255315
MATN1-AS1	AGK	0.347822524517723	7.38144658560747e-17
MATN1-AS1	AGL	-0.0891870737749896	0.0379217996026196
MATN1-AS1	AGMAT	-0.0031064184210602	0.94247982750732
MATN1-AS1	AGMO	-0.00112771829185973	0.979102853746208
MATN1-AS1	AGO1	0.121214625808161	0.00471485305169254
MATN1-AS1	AGO2	0.244525131109612	8.05040550872623e-09
MATN1-AS1	AGO3	0.406032395943918	6.276187784746e-23
MATN1-AS1	AGO4	0.384585406818803	1.5055153408354e-20
MATN1-AS1	AGPAT1	-0.0197757888916329	0.645961287926306
MATN1-AS1	AGPAT2	-0.00266258653955058	0.950686751933316
MATN1-AS1	AGPAT3	-0.0482975026765453	0.261663424705149
MATN1-AS1	AGPAT4	0.300485931595175	8.98583532718092e-13
MATN1-AS1	AGPAT5	-0.0527648245538897	0.220036656389668
MATN1-AS1	AGPS	-0.0530897225275373	0.217205511317623
MATN1-AS1	AGR2	-0.0145458660336543	0.735456027490382
MATN1-AS1	AGR3	0.0242357779966635	0.573427656660016
MATN1-AS1	AGRN	0.143087998936842	0.000835580840947583
MATN1-AS1	AGT	-0.0593984331290769	0.167317270990529
MATN1-AS1	AGTPBP1	0.110158385238899	0.010273666040183
MATN1-AS1	AGTR1	0.0851372412579246	0.047580836712888
MATN1-AS1	AGTRAP	0.102433481910786	0.017055223747772
MATN1-AS1	AGXT	-0.133758358875885	0.00180324062508886
MATN1-AS1	AGXT2	-0.0715944857734799	0.0958982575155418
MATN1-AS1	AHCTF1	0.149301736639965	0.000487707720316521
MATN1-AS1	AHCY	-0.0930976052432811	0.0302272440592909
MATN1-AS1	AHCYL1	0.0266650752047489	0.535610926515826
MATN1-AS1	AHCYL2	-0.208551080089299	9.68150346183071e-07
MATN1-AS1	AHDC1	0.390469775654062	3.48292837027059e-21
MATN1-AS1	AHI1	0.474222815839044	9.66838057814195e-32
MATN1-AS1	AHNAK	0.123669792209453	0.00393191621479997
MATN1-AS1	AHNAK2	0.165106539332588	0.000112699450986981
MATN1-AS1	AHR	0.130589876134638	0.00231688321650189
MATN1-AS1	AHSA1	-0.0322927277652914	0.453096000263423
MATN1-AS1	AHSA2P	0.699677084760233	6.88071076460092e-81
MATN1-AS1	AHSG	-0.0114928994208868	0.78950300026284
MATN1-AS1	AHSP	0.154808846465086	0.000297348714614198
MATN1-AS1	AICDA	0.0942788053088453	0.0281838466111869
MATN1-AS1	AIDA	-0.0213263393747372	0.620313343453824
MATN1-AS1	AIF1	0.0285171922215035	0.507645911974949
MATN1-AS1	AIF1L	-0.170812120126243	6.41805303519726e-05
MATN1-AS1	AIFM1	-0.210551073383638	7.57338777253248e-07
MATN1-AS1	AIFM2	0.0738567721041347	0.0858278804616975
MATN1-AS1	AIG1	-0.0787645026644309	0.0669034719740862
MATN1-AS1	AIM2	0.215252132475919	4.21206094280339e-07
MATN1-AS1	AIMP1	0.262191781243789	5.69192192557441e-10
MATN1-AS1	AIMP2	-0.226267953585509	1.01081437753819e-07
MATN1-AS1	AIP	0.186220087050065	1.27947224891137e-05
MATN1-AS1	AJAP1	0.0245035349491085	0.569198289659827
MATN1-AS1	AJM1	0.50334621924333	3.73068933478613e-36
MATN1-AS1	AJUBA	0.111925462664622	0.00910975153341872
MATN1-AS1	AK1	0.211007226409063	7.15845829480511e-07
MATN1-AS1	AK2	0.171523682869055	5.97517350969857e-05
MATN1-AS1	AK3	-0.0811053581539834	0.0591663184165577
MATN1-AS1	AK3P3	0.354543778368467	1.6928669824446e-17
MATN1-AS1	AK4	0.101322117036176	0.0182996619323457
MATN1-AS1	AK4P1	0.000607569907511884	0.988740534880032
MATN1-AS1	AK6	0.099940915765908	0.0199561634417732
MATN1-AS1	AK7	0.0656340766770637	0.126975480320127
MATN1-AS1	AK8	0.0810710976037072	0.0592739730559892
MATN1-AS1	AK9	0.258433406480809	1.0170574108505e-09
MATN1-AS1	AKAP1	0.0303567876257258	0.480645936854315
MATN1-AS1	AKAP10	0.148688430366594	0.000514807735841981
MATN1-AS1	AKAP11	0.0595263451337604	0.166403057586882
MATN1-AS1	AKAP12	0.0373826045066781	0.38506881295889
MATN1-AS1	AKAP13	0.15927344555619	0.000196665990565273
MATN1-AS1	AKAP17A	0.633644163882965	3.45833384608057e-62
MATN1-AS1	AKAP3	-0.00902898533740436	0.83388479417481
MATN1-AS1	AKAP5	0.125090252667188	0.00353467389110977
MATN1-AS1	AKAP6	0.060242826536464	0.161351351176006
MATN1-AS1	AKAP7	0.0398595807690585	0.354346031812115
MATN1-AS1	AKAP8	0.559594802604531	5.48613242547276e-46
MATN1-AS1	AKAP8L	0.650574796424745	1.54279248291519e-66
MATN1-AS1	AKAP9	0.178687209842294	2.862803798091e-05
MATN1-AS1	AKIP1	0.139921043057625	0.0010906031210072
MATN1-AS1	AKIRIN1	-0.0448324983087554	0.297478995899591
MATN1-AS1	AKIRIN2	0.0530907103883435	0.21719694317798
MATN1-AS1	AKNA	0.330921719774115	2.56730951352292e-15
MATN1-AS1	AKR1A1	0.00678858602265497	0.874707949156107
MATN1-AS1	AKR1B1	-0.0434206031359475	0.312968622874518
MATN1-AS1	AKR1B10	-0.0635448186822174	0.139552872164949
MATN1-AS1	AKR1C1	-0.115695570858319	0.0070106588133291
MATN1-AS1	AKR1C2	-0.0276233436524244	0.521046004471982
MATN1-AS1	AKR1C3	0.0829733357605741	0.0535370392533385
MATN1-AS1	AKR1E2	0.315717255470265	5.20939759225813e-14
MATN1-AS1	AKR7A2	-0.0436767612326913	0.31011973054846
MATN1-AS1	AKR7A3	-0.125285167801539	0.00348310290743316
MATN1-AS1	AKR7L	0.317136444182922	3.96161879257146e-14
MATN1-AS1	AKT1	0.131705992735408	0.00212239214051794
MATN1-AS1	AKT1S1	0.176230700139482	3.69658651694611e-05
MATN1-AS1	AKT2	0.231848287262986	4.76832445168625e-08
MATN1-AS1	AKT3	0.020917441604492	0.627034097809132
MATN1-AS1	AKTIP	-0.0364523926262093	0.397013798024422
MATN1-AS1	AL008582.1	0.603895438757459	3.62566223641853e-55
MATN1-AS1	AL008707.1	0.274333896711249	8.19103313750709e-11
MATN1-AS1	AL008721.2	0.42463281841618	3.88085599685232e-25
MATN1-AS1	AL008729.2	0.257547414348879	1.16463916846298e-09
MATN1-AS1	AL009174.1	0.125034212550739	0.00354962877459842
MATN1-AS1	AL020997.3	0.533475019422475	3.43060727472651e-41
MATN1-AS1	AL021068.1	0.17964825490741	2.58794646246161e-05
MATN1-AS1	AL021154.1	0.425028046888538	3.4712236504902e-25
MATN1-AS1	AL021328.1	0.140947551034204	0.00100098924286028
MATN1-AS1	AL021368.2	0.584476778240509	5.71692007085372e-51
MATN1-AS1	AL021392.1	0.486960543639423	1.27957179901292e-33
MATN1-AS1	AL021578.1	0.418806453164335	1.97561906236134e-24
MATN1-AS1	AL021707.4	0.544498186273701	3.65252469287696e-43
MATN1-AS1	AL021707.6	0.645771546230587	2.82265792530489e-65
MATN1-AS1	AL021707.7	0.559711829929246	5.20969017318812e-46
MATN1-AS1	AL021707.8	0.609389326805865	2.08310601207863e-56
MATN1-AS1	AL021878.4	0.484207827153095	3.30893062466989e-33
MATN1-AS1	AL021937.2	0.169474648533493	7.33559360194087e-05
MATN1-AS1	AL022069.3	-0.0272823273302743	0.526205781046162
MATN1-AS1	AL022157.1	0.413369443167553	8.76801046123976e-24
MATN1-AS1	AL022162.1	0.0201335728440819	0.6400042832285
MATN1-AS1	AL022238.2	0.558607076992182	8.48065162569269e-46
MATN1-AS1	AL022316.1	0.468598731232974	6.16434445918201e-31
MATN1-AS1	AL022322.1	0.580469560954784	3.87788794025982e-50
MATN1-AS1	AL022324.2	0.329591284085143	3.36381164990384e-15
MATN1-AS1	AL022326.2	0.394452687982957	1.27146800722511e-21
[truncated: 16,963 more rows]
